# Supplementary material for: From a nanoparticular solid-state material to molecular organo-f-element-polyarsenides
Source: Chem Sci. 2022 Feb 4;13(12):3363–8. doi: 10.1039/d1sc05797a (PMC8943856; doi:10.1039/d1sc05797a)
Supplement: SC-013-D1SC05797A-s002 [file SC-013-D1SC05797A-s002.cif]

# Electronic Supplementary Material (ESI) for Chemical Science.
# This journal is © The Royal Society of Chemistry 2022

####################################################################### 
# 
# This file contains crystal structure data downloaded from the 
# Cambridge Structural Database (CSD) hosted by the Cambridge 
# Crystallographic Data Centre (CCDC).
# 
# Full information about CCDC data access policies and citation 
# guidelines are available at http://www.ccdc.cam.ac.uk/access/V1 
# 
# Audit and citation data items may have been added by the CCDC. 
# Please retain this information to preserve the provenance of 
# this file and to allow appropriate attribution of the data. 
# 
#######################################################################

data_ah133
_database_code_depnum_ccdc_archive 'CCDC 2094692'
loop_
_audit_author_name
_audit_author_address
'Luca Muenzfeld '
;Karlsruhe Institute of Technology (KIT)
Germany
;
_audit_update_record             
;
2021-07-06 deposited with the CCDC.	2022-01-24 downloaded from the CCDC.
;
_audit_creation_date             2021-05-20
_audit_creation_method           
;
Olex2 1.3
(compiled 2020.11.12 svn.r5f609507 for OlexSys, GUI svn.r6272)
;
_shelx_SHELXL_version_number     2018/3
loop_
_audit_author_email
roesky@kit.edu
luca.muenzfeld@kit.edu
_chemical_name_common            ?
_chemical_name_systematic        ?
_chemical_formula_moiety         'C56 H108 As7 K La2 O6 Si8, 4.5(C6 H6)'
_chemical_formula_sum            'C83 H135 As7 K La2 O6 Si8'
_chemical_formula_weight         2294.98
_chemical_melting_point          ?
loop_
_atom_type_symbol
_atom_type_description
_atom_type_scat_dispersion_real
_atom_type_scat_dispersion_imag
_atom_type_scat_source
C C 0.0033 0.0016 'International Tables Vol C Tables 4.2.6.8 and 6.1.1.4'
H H 0.0000 0.0000 'International Tables Vol C Tables 4.2.6.8 and 6.1.1.4'
As As 0.0499 2.0058 'International Tables Vol C Tables 4.2.6.8 and 6.1.1.4'
K K 0.2009 0.2494 'International Tables Vol C Tables 4.2.6.8 and 6.1.1.4'
La La -0.2871 2.4523 'International Tables Vol C Tables 4.2.6.8 and 6.1.1.4'
O O 0.0106 0.0060 'International Tables Vol C Tables 4.2.6.8 and 6.1.1.4'
Si Si 0.0817 0.0704 'International Tables Vol C Tables 4.2.6.8 and 6.1.1.4'

_shelx_space_group_comment       
;
The symmetry employed for this shelxl refinement is uniquely defined
by the following loop, which should always be used as a source of
symmetry information in preference to the above space-group names.
They are only intended as comments.
;
_space_group_crystal_system      triclinic
_space_group_IT_number           2
_space_group_name_H-M_alt        'P -1'
_space_group_name_Hall           '-P 1'
loop_
_space_group_symop_operation_xyz
'x, y, z'
'-x, -y, -z'

_cell_length_a                   15.7346(5)
_cell_length_b                   18.2731(6)
_cell_length_c                   19.7473(7)
_cell_angle_alpha                106.435(3)
_cell_angle_beta                 102.572(3)
_cell_angle_gamma                100.222(3)
_cell_volume                     5139.0(3)
_cell_formula_units_Z            2
_cell_measurement_reflns_used    72192
_cell_measurement_temperature    100
_cell_measurement_theta_max      31.31
_cell_measurement_theta_min      1.91
_shelx_estimated_absorpt_T_max   0.517
_shelx_estimated_absorpt_T_min   0.383
_exptl_absorpt_coefficient_mu    3.234
_exptl_absorpt_correction_T_max  0.4254
_exptl_absorpt_correction_T_min  0.2472
_exptl_absorpt_correction_type   multi-scan
_exptl_absorpt_process_details   
;
STOE X-Red32, absorption correction by Gaussian integration, analogous to
P. Coppens, "The Evaluation of Absorption and Extinction in Single-Crystal
Structure Analysis", published in: F. R. Ahmed (Editor), "Crystallographic
Computing", Munksgaard, Copenhagen (1970), 255 - 270. Afterwards scaling of
reflection intensities was performed within STOE LANA. J. Koziskova, F. Hahn,
J. Richter, J. Kozisek, Acta Chimica Slovaca, vol. 9, no. 2, 2016, pp. 136-140.
;
_exptl_absorpt_special_details   ?
_exptl_crystal_colour            'clear yellow'
_exptl_crystal_colour_lustre     clear
_exptl_crystal_colour_modifier   .
_exptl_crystal_colour_primary    yellow
_exptl_crystal_density_diffrn    1.483
_exptl_crystal_density_meas      ?
_exptl_crystal_density_method    'not measured'
_exptl_crystal_description       block
_exptl_crystal_F_000             2314
loop_
_exptl_crystal_face_index_h
_exptl_crystal_face_index_k
_exptl_crystal_face_index_l
_exptl_crystal_face_perp_dist
1 -10 1 0.1220
-1 5 0 0.1130
-6 -1 0 0.1530
7 3 0 0.1740
1 -1 4 0.1780
3 1 -6 0.1600
-3 -1 7 0.2460
1 2 -8 0.1890

_exptl_crystal_size_max          0.367
_exptl_crystal_size_mid          0.31
_exptl_crystal_size_min          0.235
_exptl_transmission_factor_max   ?
_exptl_transmission_factor_min   ?
_diffrn_reflns_av_R_equivalents  0.0401
_diffrn_reflns_av_unetI/netI     0.0611
_diffrn_reflns_Laue_measured_fraction_full 0.997
_diffrn_reflns_Laue_measured_fraction_max 0.790
_diffrn_reflns_limit_h_max       21
_diffrn_reflns_limit_h_min       -22
_diffrn_reflns_limit_k_max       25
_diffrn_reflns_limit_k_min       -26
_diffrn_reflns_limit_l_max       26
_diffrn_reflns_limit_l_min       -25
_diffrn_reflns_number            55039
_diffrn_reflns_point_group_measured_fraction_full 0.997
_diffrn_reflns_point_group_measured_fraction_max 0.790
_diffrn_reflns_theta_full        25.242
_diffrn_reflns_theta_max         31.594
_diffrn_reflns_theta_min         1.927
_diffrn_ambient_temperature      100
_diffrn_detector                 Pilatus200K
_diffrn_detector_area_resol_mean 5.81
_diffrn_detector_type            'DECTRIS PILATUS 200K'
_diffrn_measured_fraction_theta_full 0.997
_diffrn_measured_fraction_theta_max 0.790
_diffrn_measurement_details      
;
 464 frames, detector distance = 40 mm
;
_diffrn_measurement_device       'Eulerian 4-circle diffractometer'
_diffrn_measurement_device_type  'STOE STADIVARI'
_diffrn_measurement_method       'rotation method, \w scans'
_diffrn_radiation_collimation    '0.5 mm diameter, monocapillary'
_diffrn_radiation_monochromator  'plane graphite'
_diffrn_radiation_polarisn_norm  0
_diffrn_radiation_probe          x-ray
_diffrn_radiation_type           'Mo K\a'
_diffrn_radiation_wavelength     0.71073
_diffrn_source                   'Mo Genix 3D HF'
_diffrn_source_current           1.000
_diffrn_source_power             0.050
_diffrn_source_voltage           50
_reflns_d_resolution_high        0.678
_reflns_d_resolution_low         10.564
_reflns_Friedel_coverage         0.000
_reflns_Friedel_fraction_full    .
_reflns_Friedel_fraction_max     .
_reflns_limit_h_max              21
_reflns_limit_h_min              -22
_reflns_limit_k_max              25
_reflns_limit_k_min              -26
_reflns_limit_l_max              26
_reflns_limit_l_min              -25
_reflns_number_gt                19894
_reflns_number_total             27226
_reflns_special_details          
;
Reflections were merged by SHELXL according to the crystal
 class for the calculation of statistics and refinement.
 
 _reflns_Friedel_fraction is defined as the number of unique
 Friedel pairs measured divided by the number that would be
 possible theoretically, ignoring centric projections and
 systematic absences.
;
_reflns_threshold_expression     'I > 2\s(I)'
_computing_cell_refinement       
;
X-Area Recipe 1.34.0.0 (STOE, 2019)
;
_computing_data_collection       
;
X-Area Pilatus3_SV 1.31.154.0 (STOE, 2019)
;
_computing_data_reduction        
;
X-Area Integrate 1.77.0.0 (STOE, 2019)
X-Area LANA 1.77.1.0 (STOE, 2019)
;
_computing_molecular_graphics    'Olex2 1.3 (Dolomanov et al., 2009)'
_computing_publication_material  
;
STOE & Cie GmbH, X-Area, software package for collecting single-crystal or
multi-domain crystal data on STOE area-detector diffractometers, for image 
processing, for the correction and scaling of reflection intensities and 
for outlier rejection, version 1.88, Darmstadt 2019
;
_computing_structure_refinement  'SHELXL 2018/3 (Sheldrick, 2015)'
_computing_structure_solution    'SHELXT  (Sheldrick, 2015)'
_refine_diff_density_max         4.346
_refine_diff_density_min         -1.570
_refine_diff_density_rms         0.181
_refine_ls_extinction_coef       .
_refine_ls_extinction_method     none
_refine_ls_goodness_of_fit_ref   1.027
_refine_ls_hydrogen_treatment    constr
_refine_ls_matrix_type           full
_refine_ls_number_parameters     1051
_refine_ls_number_reflns         27226
_refine_ls_number_restraints     222
_refine_ls_R_factor_all          0.0880
_refine_ls_R_factor_gt           0.0629
_refine_ls_restrained_S_all      1.025
_refine_ls_shift/su_max          0.001
_refine_ls_shift/su_mean         0.000
_refine_ls_structure_factor_coef Fsqd
_refine_ls_weighting_details     
'w=1/[\s^2^(Fo^2^)+(0.0905P)^2^+21.4137P] where P=(Fo^2^+2Fc^2^)/3'
_refine_ls_weighting_scheme      calc
_refine_ls_wR_factor_gt          0.1616
_refine_ls_wR_factor_ref         0.1760
_refine_special_details          ?
_olex2_refinement_description    
;
1. Fixed Uiso
 At 1.2 times of:
  All C(H) groups, All C(H,H) groups
 At 1.5 times of:
  All C(H,H,H) groups
2. Uiso/Uaniso restraints and constraints
C76A \\sim C77A \\sim C78A \\sim C75A \\sim C80A \\sim C79A: within 2A with
sigma of 0.01 and sigma for terminal atoms of 0.02 within 2A
C82B \\sim C83B \\sim C84B \\sim C85B \\sim C86B \\sim C81B: within 2A with
sigma of 0.01 and sigma for terminal atoms of 0.02 within 2A
C80B \\sim C75B \\sim C76B \\sim C77B \\sim C79B \\sim C78B: within 2A with
sigma of 0.01 and sigma for terminal atoms of 0.02 within 2A
C73B \\sim C71B \\sim C72B \\sim C70B \\sim C69B \\sim C74B: within 2A with
sigma of 0.01 and sigma for terminal atoms of 0.02 within 2A
C69A \\sim C74A \\sim C73A \\sim C72A \\sim C71A \\sim C70A: within 2A with
sigma of 0.01 and sigma for terminal atoms of 0.02 within 2A
C64 \\sim C65 \\sim C66 \\sim C67 \\sim C68 \\sim C63: within 2A with sigma of
0.01 and sigma for terminal atoms of 0.02 within 2A
C17 \\sim Si3: within 2A with sigma of 0.01 and sigma for terminal atoms of
0.02 within 2A
3. Others
 Fixed Sof: C78A(0.5) H78A(0.5) C77A(0.5) H77A(0.5) C76A(0.5) H76A(0.5)
 C75A(0.5) H75A(0.5) C80A(0.5) H80A(0.5) C79A(0.5) H79A(0.5) C84B(0.5)
 H84B(0.5) C83B(0.5) H83B(0.5) C82B(0.5) H82B(0.5) C81B(0.5) H81B(0.5)
 C86B(0.5) H86B(0.5) C85B(0.5) H85B(0.5) C75B(0.5) H75B(0.5) C80B(0.5)
 H80B(0.5) C79B(0.5) H79B(0.5) C78B(0.5) H78B(0.5) C77B(0.5) H77B(0.5)
 C76B(0.5) H76B(0.5) C71B(0.5) H71B(0.5) C72B(0.5) H72B(0.5) C73B(0.5)
 H73B(0.5) C74B(0.5) H74B(0.5) C69B(0.5) H69B(0.5) C70B(0.5) H70B(0.5)
 C72A(0.5) H72A(0.5) C73A(0.5) H73A(0.5) C74A(0.5) H74A(0.5) C69A(0.5)
 H69A(0.5) C70A(0.5) H70A(0.5) C71A(0.5) H71A(0.5)
4.a Secondary CH2 refined with riding coordinates:
 C50(H50A,H50B), C56(H56A,H56B), C53(H53A,H53B), C55(H55A,H55B), C51(H51A,
 H51B), C49(H49A,H49B), C54(H54A,H54B), C52(H52A,H52B), C47(H47A,H47B),
 C45(H45A,H45B), C46(H46A,H46B), C48(H48A,H48B)
4.b Aromatic/amide H refined with riding coordinates:
 C26(H26), C35(H35), C27(H27), C4(H4), C37(H37), C5(H5), C2(H2), C13(H13),
 C15(H15), C24(H24), C16(H16), C38(H38), C60(H60), C62(H62), C65(H65), C66(H66),
  C67(H67), C68(H68), C63(H63), C64(H64), C61(H61), C57(H57), C58(H58),
 C59(H59), C78A(H78A), C77A(H77A), C76A(H76A), C75A(H75A), C80A(H80A),
 C79A(H79A), C84B(H84B), C83B(H83B), C82B(H82B), C81B(H81B), C86B(H86B),
 C85B(H85B), C75B(H75B), C80B(H80B), C79B(H79B), C78B(H78B), C77B(H77B),
 C76B(H76B), C71B(H71B), C72B(H72B), C73B(H73B), C74B(H74B), C69B(H69B),
 C70B(H70B), C72A(H72A), C73A(H73A), C74A(H74A), C69A(H69A), C70A(H70A),
 C71A(H71A)
4.c Fitted hexagon refined as free rotating group:
 C65(C66,C67,C68,C63,C64), C78A(C77A,C76A,C75A,C80A,C79A), C84B(C83B,C82B,C81B,
 C86B,C85B), C75B(C80B,C79B,C78B,C77B,C76B), C71B(C72B,C73B,C74B,C69B,C70B),
 C72A(C73A,C74A,C69A,C70A,C71A)
4.d Idealised Me refined as rotating group:
 C39(H39A,H39B,H39C), C29(H29A,H29B,H29C), C32(H32A,H32B,H32C), C30(H30A,H30B,
 H30C), C44(H44A,H44B,H44C), C41(H41A,H41B,H41C), C8(H8A,H8B,H8C), C20(H20A,
 H20B,H20C), C7(H7A,H7B,H7C), C28(H28A,H28B,H28C), C33(H33A,H33B,H33C),
 C18(H18A,H18B,H18C), C43(H43A,H43B,H43C), C42(H42A,H42B,H42C), C10(H10A,H10B,
 H10C), C31(H31A,H31B,H31C), C6(H6A,H6B,H6C), C40(H40A,H40B,H40C), C22(H22A,
 H22B,H22C), C9(H9A,H9B,H9C), C21(H21A,H21B,H21C), C19(H19A,H19B,H19C),
 C11(H11A,H11B,H11C), C17(H17A,H17B,H17C)
;
_atom_sites_solution_hydrogens   geom
_atom_sites_solution_primary     dual
_atom_sites_solution_secondary   ?
loop_
_atom_site_label
_atom_site_type_symbol
_atom_site_fract_x
_atom_site_fract_y
_atom_site_fract_z
_atom_site_U_iso_or_equiv
_atom_site_adp_type
_atom_site_occupancy
_atom_site_site_symmetry_order
_atom_site_calc_flag
_atom_site_refinement_flags_posn
_atom_site_refinement_flags_adp
_atom_site_refinement_flags_occupancy
_atom_site_disorder_assembly
_atom_site_disorder_group
La2 La 0.77886(2) 0.75567(2) 0.34967(2) 0.02243(8) Uani 1 1 d . . . . .
La1 La 0.38066(2) 0.65310(2) 0.32343(2) 0.02446(8) Uani 1 1 d . . . . .
As3 As 0.57908(4) 0.73132(3) 0.34656(3) 0.02412(12) Uani 1 1 d . . . . .
As1 As 0.59871(4) 0.60379(3) 0.35826(3) 0.02352(12) Uani 1 1 d . . . . .
As4 As 0.70009(4) 0.57585(4) 0.28462(3) 0.02638(13) Uani 1 1 d . . . . .
As2 As 0.46208(4) 0.51340(3) 0.27313(3) 0.02496(13) Uani 1 1 d . . . . .
As5 As 0.46195(4) 0.55310(4) 0.16812(3) 0.02835(13) Uani 1 1 d . . . . .
As7 As 0.62213(4) 0.59507(4) 0.17544(3) 0.02882(14) Uani 1 1 d . . . . .
As6 As 0.54085(4) 0.69537(4) 0.21513(3) 0.02759(13) Uani 1 1 d . . . . .
K1 K 0.58100(9) 0.36999(8) 0.19234(7) 0.0285(3) Uani 1 1 d . . . . .
Si8 Si 0.89005(11) 0.69163(12) 0.16800(10) 0.0314(4) Uani 1 1 d . . . . .
Si5 Si 0.82897(11) 0.93467(11) 0.55442(10) 0.0332(4) Uani 1 1 d . . . . .
Si6 Si 0.99719(11) 0.68397(11) 0.44395(10) 0.0303(4) Uani 1 1 d . . . . .
Si2 Si 0.26758(13) 0.50109(11) 0.42396(10) 0.0329(4) Uani 1 1 d . . . . .
Si7 Si 0.71762(13) 0.93827(11) 0.27356(12) 0.0380(4) Uani 1 1 d . . . . .
Si1 Si 0.39948(12) 0.84294(11) 0.49758(12) 0.0371(4) Uani 1 1 d . . . . .
Si4 Si 0.16198(12) 0.48841(11) 0.13499(11) 0.0351(4) Uani 1 1 d . . . . .
Si3 Si 0.30274(15) 0.81861(12) 0.21217(13) 0.0410(5) Uani 1 1 d . U . . .
O1 O 0.6480(3) 0.3367(3) 0.3189(3) 0.0361(10) Uani 1 1 d . . . . .
O6 O 0.4650(3) 0.2823(3) 0.2518(3) 0.0366(10) Uani 1 1 d . . . . .
O4 O 0.5123(4) 0.3308(3) 0.0358(3) 0.0443(12) Uani 1 1 d . . . . .
O5 O 0.3957(3) 0.2978(3) 0.1166(3) 0.0403(11) Uani 1 1 d . . . . .
O3 O 0.6967(4) 0.3907(3) 0.1034(3) 0.0443(12) Uani 1 1 d . . . . .
O2 O 0.7630(3) 0.3506(3) 0.2286(3) 0.0416(11) Uani 1 1 d . . . . .
C26 C 0.8249(4) 0.7021(4) 0.4706(3) 0.0290(12) Uani 1 1 d . . . . .
H26 H 0.800901 0.647536 0.461243 0.035 Uiso 1 1 calc R U . . .
C36 C 0.8598(4) 0.7696(4) 0.2363(3) 0.0267(12) Uani 1 1 d . . . . .
C35 C 0.7815(4) 0.7969(4) 0.2216(3) 0.0262(12) Uani 1 1 d . . . . .
H35 H 0.730015 0.770219 0.180489 0.031 Uiso 1 1 calc R U . . .
C27 C 0.7846(4) 0.7620(4) 0.4959(3) 0.0296(13) Uani 1 1 d . . . . .
H27 H 0.728088 0.754856 0.506189 0.035 Uiso 1 1 calc R U . . .
C4 C 0.4359(4) 0.6199(4) 0.4574(3) 0.0319(13) Uani 1 1 d . . . . .
H4 H 0.472777 0.584120 0.458214 0.038 Uiso 1 1 calc R U . . .
C37 C 0.9188(4) 0.8276(4) 0.3025(3) 0.0286(12) Uani 1 1 d . . . . .
H37 H 0.977506 0.826086 0.326217 0.034 Uiso 1 1 calc R U . . .
C5 C 0.4669(4) 0.7015(4) 0.4764(3) 0.0306(13) Uani 1 1 d . . . . .
H5 H 0.528332 0.730015 0.491157 0.037 Uiso 1 1 calc R U . . .
C23 C 0.8422(4) 0.8371(4) 0.5041(3) 0.0277(12) Uani 1 1 d . . . . .
C2 C 0.3160(4) 0.6721(4) 0.4467(4) 0.0297(13) Uani 1 1 d . . . . .
H2 H 0.255906 0.677375 0.438733 0.036 Uiso 1 1 calc R U . . .
C13 C 0.2735(4) 0.6495(4) 0.1840(3) 0.0283(12) Uani 1 1 d . . . . .
H13 H 0.301259 0.640495 0.145227 0.034 Uiso 1 1 calc R U . . .
C14 C 0.2208(4) 0.5897(4) 0.2004(4) 0.0285(12) Uani 1 1 d . . . . .
C25 C 0.9093(4) 0.7364(4) 0.4609(3) 0.0247(11) Uani 1 1 d . . . . .
C1 C 0.3917(4) 0.7352(4) 0.4700(3) 0.0299(13) Uani 1 1 d . . . . .
C15 C 0.1956(4) 0.6304(4) 0.2635(4) 0.0303(13) Uani 1 1 d . . . . .
H15 H 0.160458 0.605955 0.288418 0.036 Uiso 1 1 calc R U . . .
C24 C 0.9179(4) 0.8185(4) 0.4826(3) 0.0261(12) Uani 1 1 d . . . . .
H24 H 0.968035 0.856216 0.482644 0.031 Uiso 1 1 calc R U . . .
C16 C 0.2306(4) 0.7110(4) 0.2826(4) 0.0312(13) Uani 1 1 d . . . . .
H16 H 0.223100 0.750550 0.322304 0.037 Uiso 1 1 calc R U . . .
C12 C 0.2797(4) 0.7248(4) 0.2329(4) 0.0308(13) Uani 1 1 d . . . . .
C3 C 0.3394(4) 0.5988(4) 0.4364(4) 0.0309(13) Uani 1 1 d . . . . .
C38 C 0.8769(4) 0.8864(4) 0.3267(3) 0.0307(13) Uani 1 1 d . . . . .
H38 H 0.902088 0.931127 0.370140 0.037 Uiso 1 1 calc R U . . .
C34 C 0.7903(4) 0.8694(3) 0.2762(3) 0.0273(12) Uani 1 1 d . . . . .
C39 C 0.6541(6) 0.9451(5) 0.3439(5) 0.0499(19) Uani 1 1 d . . . . .
H39A H 0.622624 0.891956 0.339620 0.075 Uiso 1 1 calc R U . . .
H39B H 0.610122 0.975827 0.335697 0.075 Uiso 1 1 calc R U . . .
H39C H 0.696229 0.971143 0.393266 0.075 Uiso 1 1 calc R U . . .
C50 C 0.5652(6) 0.3847(5) 0.0130(4) 0.053(2) Uani 1 1 d . . . . .
H50A H 0.566504 0.439353 0.041039 0.064 Uiso 1 1 calc R U . . .
H50B H 0.538821 0.375314 -0.039986 0.064 Uiso 1 1 calc R U . . .
C29 C 0.8774(5) 1.0127(4) 0.5214(4) 0.0426(17) Uani 1 1 d . . . . .
H29A H 0.941526 1.015891 0.527242 0.064 Uiso 1 1 calc R U . . .
H29B H 0.870264 1.063437 0.550157 0.064 Uiso 1 1 calc R U . . .
H29C H 0.846080 1.000326 0.469320 0.064 Uiso 1 1 calc R U . . .
C56 C 0.5885(5) 0.2968(5) 0.3496(4) 0.0451(18) Uani 1 1 d . . . . .
H56A H 0.613169 0.315101 0.403812 0.054 Uiso 1 1 calc R U . . .
H56B H 0.582541 0.239261 0.330453 0.054 Uiso 1 1 calc R U . . .
C32 C 1.0566(4) 0.7192(4) 0.3836(4) 0.0378(15) Uani 1 1 d . . . . .
H32A H 1.016198 0.701016 0.333453 0.057 Uiso 1 1 calc R U . . .
H32B H 1.109813 0.698352 0.383252 0.057 Uiso 1 1 calc R U . . .
H32C H 1.075385 0.777042 0.402120 0.057 Uiso 1 1 calc R U . . .
C30 C 0.7075(5) 0.9259(5) 0.5462(5) 0.0494(19) Uani 1 1 d . . . . .
H30A H 0.699104 0.977467 0.571457 0.074 Uiso 1 1 calc R U . . .
H30B H 0.685871 0.887725 0.568823 0.074 Uiso 1 1 calc R U . . .
H30C H 0.673531 0.907972 0.494109 0.074 Uiso 1 1 calc R U . . .
C44 C 0.8750(5) 0.5940(4) 0.1802(4) 0.0431(17) Uani 1 1 d . . . . .
H44A H 0.902076 0.600734 0.231920 0.065 Uiso 1 1 calc R U . . .
H44B H 0.904243 0.561317 0.149101 0.065 Uiso 1 1 calc R U . . .
H44C H 0.810528 0.568241 0.166115 0.065 Uiso 1 1 calc R U . . .
C41 C 0.6356(6) 0.9036(5) 0.1789(5) 0.052(2) Uani 1 1 d . . . . .
H41A H 0.668733 0.904216 0.142365 0.078 Uiso 1 1 calc R U . . .
H41B H 0.595448 0.938823 0.177211 0.078 Uiso 1 1 calc R U . . .
H41C H 0.599829 0.849815 0.168001 0.078 Uiso 1 1 calc R U . . .
C8 C 0.4450(6) 0.8868(5) 0.4330(5) 0.052(2) Uani 1 1 d . . . . .
H8A H 0.502618 0.874508 0.430658 0.078 Uiso 1 1 calc R U . . .
H8B H 0.453959 0.944216 0.451058 0.078 Uiso 1 1 calc R U . . .
H8C H 0.402016 0.864605 0.383777 0.078 Uiso 1 1 calc R U . . .
C20 C 0.2222(5) 0.4113(4) 0.1369(4) 0.0455(18) Uani 1 1 d . . . . .
H20A H 0.277033 0.423598 0.121973 0.068 Uiso 1 1 calc R U . . .
H20B H 0.183377 0.360193 0.102878 0.068 Uiso 1 1 calc R U . . .
H20C H 0.238451 0.408890 0.186908 0.068 Uiso 1 1 calc R U . . .
C53 C 0.3434(4) 0.2508(4) 0.1467(5) 0.0442(18) Uani 1 1 d . . . . .
H53A H 0.351064 0.196424 0.131850 0.053 Uiso 1 1 calc R U . . .
H53B H 0.278866 0.248273 0.128197 0.053 Uiso 1 1 calc R U . . .
C7 C 0.4769(5) 0.8919(4) 0.5920(4) 0.0448(17) Uani 1 1 d . . . . .
H7A H 0.447415 0.878944 0.627531 0.067 Uiso 1 1 calc R U . . .
H7B H 0.492122 0.949216 0.602926 0.067 Uiso 1 1 calc R U . . .
H7C H 0.531974 0.873513 0.595410 0.067 Uiso 1 1 calc R U . . .
C55 C 0.4996(5) 0.3130(5) 0.3296(4) 0.0414(16) Uani 1 1 d . . . . .
H55A H 0.458397 0.287533 0.352477 0.050 Uiso 1 1 calc R U . . .
H55B H 0.505520 0.370538 0.347370 0.050 Uiso 1 1 calc R U . . .
C51 C 0.4185(5) 0.3266(5) 0.0132(4) 0.052(2) Uani 1 1 d . . . . .
H51A H 0.396742 0.309215 -0.041191 0.062 Uiso 1 1 calc R U . . .
H51B H 0.408261 0.379445 0.033237 0.062 Uiso 1 1 calc R U . . .
C28 C 0.8919(5) 0.9629(5) 0.6543(4) 0.0480(18) Uani 1 1 d . . . . .
H28A H 0.956700 0.972912 0.659741 0.072 Uiso 1 1 calc R U . . .
H28B H 0.873159 0.919894 0.672525 0.072 Uiso 1 1 calc R U . . .
H28C H 0.878563 1.010788 0.682594 0.072 Uiso 1 1 calc R U . . .
C33 C 0.9477(5) 0.5754(5) 0.4003(6) 0.056(2) Uani 1 1 d . . . . .
H33A H 0.922768 0.554734 0.434520 0.085 Uiso 1 1 calc R U . . .
H33B H 0.994699 0.549606 0.388315 0.085 Uiso 1 1 calc R U . . .
H33C H 0.899736 0.564716 0.355118 0.085 Uiso 1 1 calc R U . . .
C49 C 0.6571(7) 0.3741(6) 0.0258(5) 0.062(2) Uani 1 1 d . . . . .
H49A H 0.655542 0.319219 -0.001853 0.075 Uiso 1 1 calc R U . . .
H49B H 0.694195 0.410094 0.008017 0.075 Uiso 1 1 calc R U . . .
C18 C 0.2517(6) 0.8881(5) 0.2666(6) 0.059(2) Uani 1 1 d . . . . .
H18A H 0.186855 0.864761 0.254375 0.089 Uiso 1 1 calc R U . . .
H18B H 0.261604 0.937272 0.255385 0.089 Uiso 1 1 calc R U . . .
H18C H 0.279363 0.899210 0.319192 0.089 Uiso 1 1 calc R U . . .
C43 C 0.8160(6) 0.6800(7) 0.0769(4) 0.066(3) Uani 1 1 d . . . . .
H43A H 0.753118 0.659950 0.074806 0.098 Uiso 1 1 calc R U . . .
H43B H 0.831995 0.642640 0.038266 0.098 Uiso 1 1 calc R U . . .
H43C H 0.823711 0.731223 0.069300 0.098 Uiso 1 1 calc R U . . .
C54 C 0.3743(4) 0.2871(4) 0.2285(4) 0.0388(16) Uani 1 1 d . . . . .
H54A H 0.371438 0.342904 0.243402 0.047 Uiso 1 1 calc R U . . .
H54B H 0.335649 0.258349 0.250930 0.047 Uiso 1 1 calc R U . . .
C42 C 1.0093(5) 0.7260(5) 0.1723(5) 0.0470(19) Uani 1 1 d . . . . .
H42A H 1.018455 0.775703 0.161784 0.070 Uiso 1 1 calc R U . . .
H42B H 1.025222 0.686190 0.135690 0.070 Uiso 1 1 calc R U . . .
H42C H 1.047488 0.734449 0.221554 0.070 Uiso 1 1 calc R U . . .
C10 C 0.3346(7) 0.4269(5) 0.4146(6) 0.062(2) Uani 1 1 d . . . . .
H10A H 0.363486 0.427836 0.375559 0.093 Uiso 1 1 calc R U . . .
H10B H 0.294830 0.374327 0.402143 0.093 Uiso 1 1 calc R U . . .
H10C H 0.380798 0.439320 0.461271 0.093 Uiso 1 1 calc R U . . .
C52 C 0.3685(6) 0.2703(5) 0.0403(4) 0.053(2) Uani 1 1 d . . . . .
H52A H 0.303019 0.264515 0.022262 0.063 Uiso 1 1 calc R U . . .
H52B H 0.380376 0.217921 0.021739 0.063 Uiso 1 1 calc R U . . .
C47 C 0.8180(5) 0.3998(5) 0.2015(5) 0.050(2) Uani 1 1 d . . . . .
H47A H 0.880526 0.394356 0.214093 0.061 Uiso 1 1 calc R U . . .
H47B H 0.819077 0.455652 0.224781 0.061 Uiso 1 1 calc R U . . .
C45 C 0.7325(5) 0.3189(5) 0.3305(5) 0.0478(19) Uani 1 1 d . . . . .
H45A H 0.725628 0.262885 0.302435 0.057 Uiso 1 1 calc R U . . .
H45B H 0.758422 0.327644 0.383435 0.057 Uiso 1 1 calc R U . . .
C46 C 0.7931(5) 0.3710(5) 0.3055(5) 0.0482(19) Uani 1 1 d . . . . .
H46A H 0.793816 0.426755 0.329202 0.058 Uiso 1 1 calc R U . . .
H46B H 0.855274 0.365367 0.320171 0.058 Uiso 1 1 calc R U . . .
C31 C 1.0819(5) 0.7052(7) 0.5330(5) 0.063(3) Uani 1 1 d . . . . .
H31A H 1.113055 0.761476 0.552726 0.095 Uiso 1 1 calc R U . . .
H31B H 1.125687 0.673910 0.525586 0.095 Uiso 1 1 calc R U . . .
H31C H 1.051722 0.691512 0.567921 0.095 Uiso 1 1 calc R U . . .
C6 C 0.2848(5) 0.8588(5) 0.4944(6) 0.061(3) Uani 1 1 d . . . . .
H6A H 0.248314 0.841652 0.442991 0.091 Uiso 1 1 calc R U . . .
H6B H 0.289997 0.914975 0.517987 0.091 Uiso 1 1 calc R U . . .
H6C H 0.256025 0.828130 0.520480 0.091 Uiso 1 1 calc R U . . .
C48 C 0.7813(6) 0.3761(5) 0.1198(5) 0.052(2) Uani 1 1 d . . . . .
H48A H 0.822229 0.406591 0.100167 0.063 Uiso 1 1 calc R U . . .
H48B H 0.776454 0.319318 0.096690 0.063 Uiso 1 1 calc R U . . .
C40 C 0.7923(6) 1.0385(5) 0.2947(6) 0.064(3) Uani 1 1 d . . . . .
H40A H 0.831662 1.056561 0.345245 0.095 Uiso 1 1 calc R U . . .
H40B H 0.755196 1.075528 0.289656 0.095 Uiso 1 1 calc R U . . .
H40C H 0.829049 1.035997 0.260355 0.095 Uiso 1 1 calc R U . . .
C22 C 0.0505(5) 0.4575(5) 0.1497(6) 0.060(2) Uani 1 1 d . . . . .
H22A H 0.058939 0.450177 0.197747 0.089 Uiso 1 1 calc R U . . .
H22B H 0.015773 0.407690 0.110835 0.089 Uiso 1 1 calc R U . . .
H22C H 0.017870 0.498227 0.148130 0.089 Uiso 1 1 calc R U . . .
C9 C 0.2233(8) 0.5079(6) 0.5052(6) 0.069(3) Uani 1 1 d . . . . .
H9A H 0.273075 0.516626 0.548699 0.104 Uiso 1 1 calc R U . . .
H9B H 0.178730 0.458615 0.495640 0.104 Uiso 1 1 calc R U . . .
H9C H 0.194980 0.551963 0.514032 0.104 Uiso 1 1 calc R U . . .
C21 C 0.1390(9) 0.4980(6) 0.0413(5) 0.080(3) Uani 1 1 d . . . . .
H21A H 0.120013 0.546667 0.043124 0.120 Uiso 1 1 calc R U . . .
H21B H 0.091003 0.452587 0.006499 0.120 Uiso 1 1 calc R U . . .
H21C H 0.193768 0.499900 0.025264 0.120 Uiso 1 1 calc R U . . .
C19 C 0.2353(9) 0.7952(7) 0.1131(6) 0.078(3) Uani 1 1 d . . . . .
H19A H 0.261965 0.761721 0.080048 0.118 Uiso 1 1 calc R U . . .
H19B H 0.236023 0.844360 0.102211 0.118 Uiso 1 1 calc R U . . .
H19C H 0.172977 0.767345 0.105797 0.118 Uiso 1 1 calc R U . . .
C11 C 0.1657(6) 0.4687(6) 0.3409(6) 0.068(3) Uani 1 1 d . . . . .
H11A H 0.125583 0.503448 0.350040 0.101 Uiso 1 1 calc R U . . .
H11B H 0.133531 0.414279 0.332096 0.101 Uiso 1 1 calc R U . . .
H11C H 0.185160 0.471627 0.297682 0.101 Uiso 1 1 calc R U . . .
C17 C 0.4197(7) 0.8650(6) 0.2264(8) 0.085(3) Uani 1 1 d . U . . .
H17A H 0.449849 0.888909 0.279341 0.128 Uiso 1 1 calc R U . . .
H17B H 0.423425 0.906019 0.203374 0.128 Uiso 1 1 calc R U . . .
H17C H 0.449117 0.825326 0.204266 0.128 Uiso 1 1 calc R U . . .
C60 C 1.0443(8) 0.7566(7) 0.7809(7) 0.079(3) Uani 1 1 d . . . . .
H60 H 1.100171 0.752725 0.808013 0.095 Uiso 1 1 calc R U . . .
C62 C 0.9575(8) 0.7769(7) 0.6746(7) 0.077(3) Uani 1 1 d . . . . .
H62 H 0.953363 0.785991 0.629120 0.092 Uiso 1 1 calc R U . . .
C65 C 0.2937(7) 0.0141(5) 0.0989(4) 0.106(3) Uani 1 1 d G U . . .
H65 H 0.288449 -0.014359 0.049180 0.128 Uiso 1 1 calc R U . . .
C66 C 0.2182(5) 0.0312(5) 0.1190(5) 0.098(3) Uani 1 1 d G U . . .
H66 H 0.161354 0.014449 0.082924 0.117 Uiso 1 1 calc R U . . .
C67 C 0.2258(6) 0.0728(5) 0.1918(5) 0.104(3) Uani 1 1 d G U . . .
H67 H 0.174238 0.084458 0.205459 0.125 Uiso 1 1 calc R U . . .
C68 C 0.3090(7) 0.0972(5) 0.2445(4) 0.098(3) Uani 1 1 d G U . . .
H68 H 0.314217 0.125660 0.294251 0.117 Uiso 1 1 calc R U . . .
C63 C 0.3845(5) 0.0801(5) 0.2245(5) 0.096(3) Uani 1 1 d G U . . .
H63 H 0.441313 0.096852 0.260508 0.115 Uiso 1 1 calc R U . . .
C64 C 0.3768(5) 0.0385(5) 0.1517(5) 0.097(3) Uani 1 1 d G U . . .
H64 H 0.428431 0.026843 0.137973 0.117 Uiso 1 1 calc R U . . .
C61 C 1.0381(8) 0.7760(7) 0.7189(8) 0.085(3) Uani 1 1 d . . . . .
H61 H 1.091564 0.789610 0.705423 0.103 Uiso 1 1 calc R U . . .
C57 C 0.8838(9) 0.7637(7) 0.7002(9) 0.093(4) Uani 1 1 d . . . . .
H57 H 0.827994 0.767372 0.672812 0.112 Uiso 1 1 calc R U . . .
C58 C 0.8869(8) 0.7458(7) 0.7626(8) 0.088(4) Uani 1 1 d . . . . .
H58 H 0.833585 0.735678 0.777274 0.106 Uiso 1 1 calc R U . . .
C59 C 0.9666(10) 0.7424(7) 0.8045(9) 0.100(4) Uani 1 1 d . . . . .
H59 H 0.969550 0.730622 0.848700 0.119 Uiso 1 1 calc R U . . .
C78A C 0.8436(8) 0.8955(10) 0.0294(8) 0.079(5) Uani 0.5 1 d G U P A 1
H78A H 0.786245 0.892343 -0.000886 0.095 Uiso 0.5 1 calc R U P A 1
C77A C 0.8629(10) 0.9260(10) 0.1056(9) 0.087(5) Uani 0.5 1 d G U P A 1
H77A H 0.818780 0.943621 0.127352 0.104 Uiso 0.5 1 calc R U P A 1
C76A C 0.9469(11) 0.9307(10) 0.1499(6) 0.086(5) Uani 0.5 1 d G U P A 1
H76A H 0.960095 0.951508 0.201961 0.103 Uiso 0.5 1 calc R U P A 1
C75A C 1.0115(9) 0.9049(10) 0.1180(9) 0.090(5) Uani 0.5 1 d G U P A 1
H75A H 1.068878 0.908118 0.148333 0.107 Uiso 0.5 1 calc R U P A 1
C80A C 0.9922(9) 0.8745(9) 0.0419(9) 0.089(5) Uani 0.5 1 d G U P A 1
H80A H 1.036345 0.856839 0.020095 0.107 Uiso 0.5 1 calc R U P A 1
C79A C 0.9082(10) 0.8698(9) -0.0025(6) 0.084(5) Uani 0.5 1 d G U P A 1
H79A H 0.895030 0.848952 -0.054515 0.101 Uiso 0.5 1 calc R U P A 1
C84B C 0.8108(8) 0.9536(9) 0.0649(9) 0.090(5) Uani 0.5 1 d G U P B -2
H84B H 0.752602 0.944365 0.032679 0.109 Uiso 0.5 1 calc R U P B -2
C83B C 0.8284(9) 0.9014(8) 0.1022(10) 0.079(5) Uani 0.5 1 d G U P B -2
H83B H 0.782295 0.856547 0.095547 0.095 Uiso 0.5 1 calc R U P B -2
C82B C 0.9136(10) 0.9149(8) 0.1493(9) 0.073(5) Uani 0.5 1 d G U P B -2
H82B H 0.925648 0.879233 0.174865 0.088 Uiso 0.5 1 calc R U P B -2
C81B C 0.9811(8) 0.9805(9) 0.1591(8) 0.082(4) Uani 0.5 1 d G U P B -2
H81B H 1.039308 0.989739 0.191315 0.099 Uiso 0.5 1 calc R U P B -2
C86B C 0.9635(9) 1.0327(8) 0.1218(9) 0.090(5) Uani 0.5 1 d G U P B -2
H86B H 1.009617 1.077558 0.128447 0.108 Uiso 0.5 1 calc R U P B -2
C85B C 0.8783(10) 1.0192(8) 0.0747(9) 0.089(5) Uani 0.5 1 d G U P B -2
H85B H 0.866265 1.054872 0.049129 0.107 Uiso 0.5 1 calc R U P B -2
C75B C 0.9550(12) 0.8581(14) -0.0318(14) 0.143(7) Uani 0.5 1 d G U P C -2
H75B H 0.898611 0.869514 -0.030496 0.171 Uiso 0.5 1 calc R U P C -2
C80B C 0.9760(15) 0.7949(13) -0.0120(13) 0.142(7) Uani 0.5 1 d G U P C -2
H80B H 0.934060 0.763068 0.002791 0.171 Uiso 0.5 1 calc R U P C -2
C79B C 1.0584(16) 0.7782(12) -0.0139(13) 0.140(7) Uani 0.5 1 d G U P C -2
H79B H 1.072840 0.734945 -0.000356 0.169 Uiso 0.5 1 calc R U P C -2
C78B C 1.1198(12) 0.8247(13) -0.0355(13) 0.136(7) Uani 0.5 1 d G U P C -2
H78B H 1.176172 0.813268 -0.036791 0.163 Uiso 0.5 1 calc R U P C -2
C77B C 1.0988(14) 0.8879(13) -0.0553(12) 0.134(7) Uani 0.5 1 d G U P C -2
H77B H 1.140725 0.919715 -0.070078 0.161 Uiso 0.5 1 calc R U P C -2
C76B C 1.0163(15) 0.9046(12) -0.0534(13) 0.139(7) Uani 0.5 1 d G U P C -2
H76B H 1.001945 0.947839 -0.066932 0.167 Uiso 0.5 1 calc R U P C -2
C71B C 0.5386(8) 0.1250(7) 0.0092(7) 0.062(4) Uani 0.5 1 d G U P D -1
H71B H 0.500777 0.143383 -0.023138 0.075 Uiso 0.5 1 calc R U P D -1
C72B C 0.6082(9) 0.1784(5) 0.0682(7) 0.061(4) Uani 0.5 1 d G U P D -1
H72B H 0.617959 0.233396 0.076181 0.074 Uiso 0.5 1 calc R U P D -1
C73B C 0.6635(8) 0.1515(6) 0.1156(6) 0.070(4) Uani 0.5 1 d G U P D -1
H73B H 0.711037 0.188015 0.155879 0.084 Uiso 0.5 1 calc R U P D -1
C74B C 0.6491(9) 0.0710(7) 0.1039(7) 0.070(4) Uani 0.5 1 d G U P D -1
H74B H 0.686933 0.052621 0.136258 0.084 Uiso 0.5 1 calc R U P D -1
C69B C 0.5795(9) 0.0176(5) 0.0449(7) 0.073(4) Uani 0.5 1 d G U P D -1
H69B H 0.569752 -0.037393 0.036940 0.087 Uiso 0.5 1 calc R U P D -1
C70B C 0.5242(8) 0.0445(6) -0.0024(6) 0.071(4) Uani 0.5 1 d G U P D -1
H70B H 0.476674 0.007987 -0.042759 0.085 Uiso 0.5 1 calc R U P D -1
C72A C 0.6444(10) 0.1623(8) 0.0470(6) 0.074(4) Uani 0.5 1 d G U P E 2
H72A H 0.647697 0.173453 0.003317 0.089 Uiso 0.5 1 calc R U P E 2
C73A C 0.5766(8) 0.1799(7) 0.0787(8) 0.069(4) Uani 0.5 1 d G U P E 2
H73A H 0.533666 0.203147 0.056805 0.083 Uiso 0.5 1 calc R U P E 2
C74A C 0.5718(8) 0.1636(7) 0.1426(8) 0.061(4) Uani 0.5 1 d G U P E 2
H74A H 0.525462 0.175701 0.164330 0.073 Uiso 0.5 1 calc R U P E 2
C69A C 0.6346(9) 0.1297(7) 0.1747(6) 0.068(4) Uani 0.5 1 d G U P E 2
H69A H 0.631289 0.118562 0.218367 0.082 Uiso 0.5 1 calc R U P E 2
C70A C 0.7024(8) 0.1121(8) 0.1429(7) 0.071(4) Uani 0.5 1 d G U P E 2
H70A H 0.745321 0.088868 0.164880 0.085 Uiso 0.5 1 calc R U P E 2
C71A C 0.7072(8) 0.1284(9) 0.0791(8) 0.076(4) Uani 0.5 1 d G U P E 2
H71A H 0.753526 0.116312 0.057356 0.092 Uiso 0.5 1 calc R U P E 2

loop_
_atom_site_aniso_label
_atom_site_aniso_U_11
_atom_site_aniso_U_22
_atom_site_aniso_U_33
_atom_site_aniso_U_23
_atom_site_aniso_U_13
_atom_site_aniso_U_12
La2 0.01880(14) 0.02417(16) 0.02351(16) 0.00655(12) 0.00459(11) 0.00752(11)
La1 0.02097(15) 0.02611(17) 0.02950(18) 0.01103(13) 0.00740(12) 0.01080(12)
As3 0.0198(3) 0.0235(3) 0.0279(3) 0.0057(2) 0.0060(2) 0.0083(2)
As1 0.0215(3) 0.0259(3) 0.0236(3) 0.0075(2) 0.0049(2) 0.0103(2)
As4 0.0229(3) 0.0255(3) 0.0307(3) 0.0059(2) 0.0081(2) 0.0111(2)
As2 0.0233(3) 0.0237(3) 0.0275(3) 0.0074(2) 0.0061(2) 0.0084(2)
As5 0.0274(3) 0.0296(3) 0.0240(3) 0.0061(2) 0.0030(2) 0.0072(2)
As7 0.0300(3) 0.0304(3) 0.0267(3) 0.0069(3) 0.0111(2) 0.0096(2)
As6 0.0269(3) 0.0277(3) 0.0290(3) 0.0114(2) 0.0054(2) 0.0089(2)
K1 0.0307(6) 0.0297(7) 0.0260(6) 0.0106(5) 0.0060(5) 0.0100(5)
Si8 0.0282(8) 0.0425(10) 0.0278(9) 0.0122(8) 0.0095(7) 0.0170(7)
Si5 0.0262(8) 0.0352(10) 0.0312(9) 0.0008(7) 0.0063(7) 0.0101(7)
Si6 0.0230(7) 0.0342(9) 0.0364(10) 0.0140(8) 0.0064(7) 0.0127(7)
Si2 0.0421(10) 0.0289(9) 0.0340(10) 0.0138(7) 0.0154(8) 0.0136(7)
Si7 0.0384(10) 0.0300(9) 0.0514(12) 0.0184(9) 0.0126(9) 0.0150(8)
Si1 0.0279(8) 0.0268(9) 0.0504(12) 0.0068(8) 0.0053(8) 0.0091(7)
Si4 0.0359(9) 0.0299(9) 0.0361(10) 0.0087(8) 0.0042(8) 0.0114(7)
Si3 0.0533(12) 0.0321(10) 0.0539(13) 0.0236(9) 0.0266(10) 0.0216(9)
O1 0.032(2) 0.043(3) 0.033(2) 0.020(2) 0.0006(19) 0.0088(19)
O6 0.030(2) 0.040(3) 0.041(3) 0.014(2) 0.0096(19) 0.0105(19)
O4 0.065(3) 0.043(3) 0.028(2) 0.015(2) 0.008(2) 0.021(2)
O5 0.038(2) 0.037(3) 0.036(3) 0.008(2) -0.006(2) 0.011(2)
O3 0.057(3) 0.037(3) 0.043(3) 0.012(2) 0.025(2) 0.011(2)
O2 0.035(2) 0.034(3) 0.056(3) 0.017(2) 0.012(2) 0.008(2)
C26 0.023(3) 0.040(3) 0.025(3) 0.014(3) 0.003(2) 0.011(2)
C36 0.025(3) 0.030(3) 0.028(3) 0.012(2) 0.009(2) 0.008(2)
C35 0.024(3) 0.027(3) 0.029(3) 0.012(2) 0.009(2) 0.006(2)
C27 0.025(3) 0.043(4) 0.019(3) 0.010(3) 0.007(2) 0.007(2)
C4 0.038(3) 0.038(4) 0.030(3) 0.018(3) 0.014(3) 0.021(3)
C37 0.019(3) 0.039(3) 0.032(3) 0.018(3) 0.007(2) 0.008(2)
C5 0.027(3) 0.039(4) 0.028(3) 0.011(3) 0.009(2) 0.014(3)
C23 0.025(3) 0.032(3) 0.024(3) 0.007(2) 0.004(2) 0.010(2)
C2 0.029(3) 0.033(3) 0.034(3) 0.014(3) 0.015(2) 0.016(2)
C13 0.027(3) 0.034(3) 0.026(3) 0.010(2) 0.006(2) 0.014(2)
C14 0.023(3) 0.032(3) 0.035(3) 0.015(3) 0.006(2) 0.014(2)
C25 0.018(2) 0.033(3) 0.025(3) 0.011(2) 0.003(2) 0.011(2)
C1 0.027(3) 0.036(3) 0.027(3) 0.007(3) 0.009(2) 0.015(2)
C15 0.023(3) 0.042(4) 0.033(3) 0.022(3) 0.007(2) 0.013(2)
C24 0.016(2) 0.035(3) 0.019(3) 0.004(2) -0.001(2) 0.003(2)
C16 0.030(3) 0.038(3) 0.031(3) 0.013(3) 0.008(2) 0.020(3)
C12 0.028(3) 0.030(3) 0.039(4) 0.014(3) 0.009(3) 0.013(2)
C3 0.035(3) 0.030(3) 0.035(3) 0.014(3) 0.017(3) 0.016(3)
C38 0.031(3) 0.025(3) 0.028(3) 0.005(2) 0.003(2) 0.003(2)
C34 0.030(3) 0.023(3) 0.030(3) 0.011(2) 0.007(2) 0.007(2)
C39 0.057(5) 0.040(4) 0.059(5) 0.010(4) 0.025(4) 0.025(4)
C50 0.086(6) 0.050(5) 0.029(4) 0.019(3) 0.018(4) 0.021(4)
C29 0.037(3) 0.036(4) 0.047(4) 0.002(3) 0.007(3) 0.014(3)
C56 0.056(4) 0.055(5) 0.033(4) 0.028(3) 0.012(3) 0.013(4)
C32 0.029(3) 0.042(4) 0.044(4) 0.012(3) 0.013(3) 0.015(3)
C30 0.031(3) 0.054(5) 0.059(5) 0.009(4) 0.014(3) 0.015(3)
C44 0.043(4) 0.038(4) 0.049(4) 0.006(3) 0.025(3) 0.013(3)
C41 0.054(5) 0.060(5) 0.062(5) 0.038(4) 0.019(4) 0.033(4)
C8 0.055(5) 0.038(4) 0.054(5) 0.020(4) -0.002(4) 0.003(3)
C20 0.048(4) 0.033(4) 0.048(4) 0.004(3) 0.007(3) 0.019(3)
C53 0.025(3) 0.034(4) 0.065(5) 0.014(4) -0.001(3) 0.007(3)
C7 0.051(4) 0.036(4) 0.042(4) 0.004(3) 0.016(3) 0.009(3)
C55 0.047(4) 0.044(4) 0.035(4) 0.012(3) 0.016(3) 0.011(3)
C51 0.052(4) 0.056(5) 0.040(4) 0.014(4) -0.006(3) 0.023(4)
C28 0.052(4) 0.047(5) 0.036(4) 0.002(3) 0.008(3) 0.013(3)
C33 0.046(4) 0.039(4) 0.092(7) 0.023(4) 0.026(4) 0.020(3)
C49 0.097(7) 0.054(5) 0.037(4) 0.016(4) 0.030(5) 0.005(5)
C18 0.056(5) 0.036(4) 0.092(7) 0.015(4) 0.030(5) 0.023(4)
C43 0.069(6) 0.108(8) 0.034(4) 0.021(5) 0.016(4) 0.057(6)
C54 0.027(3) 0.031(3) 0.058(5) 0.016(3) 0.008(3) 0.009(3)
C42 0.030(3) 0.060(5) 0.065(5) 0.032(4) 0.024(3) 0.017(3)
C10 0.077(6) 0.046(5) 0.083(7) 0.029(5) 0.040(5) 0.031(4)
C52 0.054(5) 0.050(5) 0.038(4) 0.002(4) -0.005(3) 0.016(4)
C47 0.033(4) 0.040(4) 0.083(6) 0.024(4) 0.023(4) 0.010(3)
C45 0.037(4) 0.057(5) 0.051(5) 0.028(4) 0.000(3) 0.016(3)
C46 0.029(3) 0.045(4) 0.065(5) 0.018(4) 0.002(3) 0.011(3)
C31 0.039(4) 0.108(8) 0.045(5) 0.023(5) 0.003(3) 0.038(5)
C6 0.035(4) 0.038(4) 0.094(7) -0.002(4) 0.013(4) 0.016(3)
C48 0.059(5) 0.033(4) 0.071(6) 0.011(4) 0.042(4) 0.007(3)
C40 0.068(6) 0.033(4) 0.103(8) 0.027(5) 0.036(5) 0.024(4)
C22 0.034(4) 0.044(5) 0.087(7) 0.008(5) 0.015(4) 0.006(3)
C9 0.104(8) 0.048(5) 0.077(7) 0.029(5) 0.057(6) 0.016(5)
C21 0.136(10) 0.048(5) 0.033(4) 0.007(4) -0.008(5) 0.018(6)
C19 0.126(10) 0.067(7) 0.061(6) 0.036(5) 0.039(6) 0.029(6)
C11 0.063(6) 0.059(6) 0.078(7) 0.034(5) 0.011(5) 0.003(4)
C17 0.066(6) 0.064(6) 0.168(10) 0.075(7) 0.061(6) 0.029(5)
C60 0.084(8) 0.071(7) 0.090(8) 0.034(6) 0.024(6) 0.032(6)
C62 0.072(7) 0.077(7) 0.096(9) 0.031(6) 0.037(6) 0.033(6)
C65 0.128(7) 0.077(6) 0.102(7) 0.025(6) 0.011(6) 0.033(6)
C66 0.113(7) 0.075(6) 0.103(7) 0.040(5) 0.019(6) 0.017(6)
C67 0.128(7) 0.077(6) 0.104(7) 0.040(6) 0.026(6) 0.007(6)
C68 0.133(7) 0.069(6) 0.093(6) 0.049(5) 0.018(6) 0.011(6)
C63 0.121(7) 0.070(6) 0.091(6) 0.044(5) 0.004(6) 0.014(5)
C64 0.118(7) 0.072(6) 0.105(7) 0.037(5) 0.018(6) 0.037(5)
C61 0.079(8) 0.083(8) 0.108(10) 0.032(7) 0.051(7) 0.027(6)
C57 0.087(8) 0.060(7) 0.141(13) 0.043(8) 0.032(8) 0.024(6)
C58 0.076(7) 0.065(7) 0.137(12) 0.042(8) 0.048(8) 0.019(6)
C59 0.107(10) 0.074(8) 0.153(14) 0.062(9) 0.062(10) 0.038(7)
C78A 0.080(9) 0.074(9) 0.075(9) 0.033(8) 0.021(7) -0.010(8)
C77A 0.089(9) 0.080(9) 0.076(9) 0.025(8) 0.021(8) -0.011(8)
C76A 0.096(10) 0.082(10) 0.069(9) 0.033(8) 0.021(8) -0.015(9)
C75A 0.087(9) 0.084(9) 0.084(9) 0.035(8) 0.014(8) -0.012(8)
C80A 0.090(9) 0.081(9) 0.085(9) 0.033(8) 0.020(8) -0.010(8)
C79A 0.087(9) 0.079(9) 0.081(9) 0.032(8) 0.025(7) -0.005(8)
C84B 0.085(9) 0.072(8) 0.111(10) 0.043(8) 0.012(8) 0.010(7)
C83B 0.080(9) 0.058(8) 0.101(10) 0.045(8) 0.016(8) 0.003(7)
C82B 0.075(9) 0.059(8) 0.091(10) 0.049(7) 0.016(8) -0.001(7)
C81B 0.083(8) 0.064(8) 0.100(10) 0.048(8) 0.018(8) -0.006(7)
C86B 0.084(9) 0.062(8) 0.116(10) 0.039(8) 0.013(8) 0.006(7)
C85B 0.086(9) 0.067(8) 0.113(10) 0.048(8) 0.010(8) 0.010(7)
C75B 0.138(13) 0.115(13) 0.155(14) 0.028(12) 0.069(12) -0.023(12)
C80B 0.143(13) 0.111(13) 0.150(14) 0.029(12) 0.062(13) -0.025(12)
C79B 0.147(14) 0.105(13) 0.146(14) 0.026(11) 0.057(13) -0.018(12)
C78B 0.143(13) 0.102(13) 0.143(14) 0.026(11) 0.057(12) -0.014(11)
C77B 0.135(13) 0.107(13) 0.145(14) 0.027(11) 0.061(12) -0.013(12)
C76B 0.134(13) 0.114(13) 0.151(14) 0.024(11) 0.069(12) -0.018(11)
C71B 0.070(8) 0.050(7) 0.057(7) 0.018(6) 0.003(6) 0.010(6)
C72B 0.071(8) 0.047(7) 0.060(8) 0.021(6) 0.007(7) 0.008(6)
C73B 0.081(8) 0.049(7) 0.060(7) 0.017(6) 0.000(7) -0.001(7)
C74B 0.084(8) 0.048(7) 0.065(8) 0.027(6) -0.011(7) 0.009(6)
C69B 0.086(8) 0.049(7) 0.062(8) 0.022(6) -0.010(7) -0.001(6)
C70B 0.079(8) 0.053(7) 0.059(7) 0.012(6) -0.001(7) 0.002(7)
C72A 0.079(9) 0.051(7) 0.081(9) 0.018(7) 0.014(7) 0.005(7)
C73A 0.074(8) 0.037(7) 0.083(9) 0.016(7) 0.009(7) 0.007(6)
C74A 0.064(7) 0.030(6) 0.076(8) -0.002(6) 0.029(7) 0.005(5)
C69A 0.075(8) 0.044(7) 0.070(8) 0.005(6) 0.018(7) 0.003(6)
C70A 0.075(8) 0.053(7) 0.073(8) 0.008(7) 0.017(7) 0.016(6)
C71A 0.073(8) 0.063(8) 0.077(8) 0.005(7) 0.018(7) 0.013(7)

_geom_special_details            
;
 All esds (except the esd in the dihedral angle between two l.s. planes)
 are estimated using the full covariance matrix.  The cell esds are taken
 into account individually in the estimation of esds in distances, angles
 and torsion angles; correlations between esds in cell parameters are only
 used when they are defined by crystal symmetry.  An approximate (isotropic)
 treatment of cell esds is used for estimating esds involving l.s. planes.
;
loop_
_geom_bond_atom_site_label_1
_geom_bond_atom_site_label_2
_geom_bond_distance
_geom_bond_site_symmetry_2
_geom_bond_publ_flag
La2 As3 3.0803(6) . ?
La2 As4 3.0751(7) . ?
La2 C26 2.830(6) . ?
La2 C36 2.854(6) . ?
La2 C35 2.843(6) . ?
La2 C27 2.837(6) . ?
La2 C37 2.828(6) . ?
La2 C23 2.844(6) . ?
La2 C25 2.809(5) . ?
La2 C24 2.810(5) . ?
La2 C38 2.811(6) . ?
La2 C34 2.852(6) . ?
La1 As3 3.0699(7) . ?
La1 As2 3.0699(7) . ?
La1 C4 2.866(6) . ?
La1 C5 2.832(6) . ?
La1 C2 2.795(6) . ?
La1 C13 2.875(6) . ?
La1 C14 2.878(6) . ?
La1 C1 2.808(6) . ?
La1 C15 2.800(6) . ?
La1 C16 2.807(6) . ?
La1 C12 2.874(6) . ?
La1 C3 2.836(6) . ?
As3 As1 2.4714(8) . ?
As3 As6 2.3968(9) . ?
As1 As4 2.4079(8) . ?
As1 As2 2.4023(8) . ?
As4 As7 2.3887(9) . ?
As4 K1 3.6215(15) . ?
As2 As5 2.3827(9) . ?
As2 K1 3.6863(14) . ?
As5 As7 2.4604(9) . ?
As5 As6 2.4795(9) . ?
As7 As6 2.4625(9) . ?
K1 O1 2.769(4) . ?
K1 O6 2.870(5) . ?
K1 O4 2.873(5) . ?
K1 O5 2.845(5) . ?
K1 O3 2.840(5) . ?
K1 O2 2.906(5) . ?
Si8 C36 1.873(6) . ?
Si8 C44 1.848(8) . ?
Si8 C43 1.850(8) . ?
Si8 C42 1.845(7) . ?
Si5 C23 1.851(6) . ?
Si5 C29 1.843(8) . ?
Si5 C30 1.856(7) . ?
Si5 C28 1.878(8) . ?
Si6 C25 1.854(6) . ?
Si6 C32 1.848(7) . ?
Si6 C33 1.865(8) . ?
Si6 C31 1.852(8) . ?
Si2 C3 1.854(7) . ?
Si2 C10 1.853(8) . ?
Si2 C9 1.865(9) . ?
Si2 C11 1.892(10) . ?
Si7 C34 1.849(6) . ?
Si7 C39 1.869(8) . ?
Si7 C41 1.884(9) . ?
Si7 C40 1.871(9) . ?
Si1 C1 1.862(7) . ?
Si1 C8 1.885(9) . ?
Si1 C7 1.855(8) . ?
Si1 C6 1.868(7) . ?
Si4 C14 1.863(7) . ?
Si4 C20 1.837(7) . ?
Si4 C22 1.856(8) . ?
Si4 C21 1.870(9) . ?
Si3 C12 1.866(7) . ?
Si3 C18 1.838(8) . ?
Si3 C19 1.897(11) . ?
Si3 C17 1.808(10) . ?
O1 C56 1.424(8) . ?
O1 C45 1.412(8) . ?
O6 C55 1.418(8) . ?
O6 C54 1.428(7) . ?
O4 C50 1.410(10) . ?
O4 C51 1.427(9) . ?
O5 C53 1.421(9) . ?
O5 C52 1.385(9) . ?
O3 C49 1.442(10) . ?
O3 C48 1.391(10) . ?
O2 C47 1.428(9) . ?
O2 C46 1.406(10) . ?
C26 H26 0.9500 . ?
C26 C27 1.387(9) . ?
C26 C25 1.440(8) . ?
C36 C35 1.412(8) . ?
C36 C37 1.425(9) . ?
C35 H35 0.9500 . ?
C35 C34 1.414(8) . ?
C27 H27 0.9500 . ?
C27 C23 1.450(9) . ?
C4 H4 0.9500 . ?
C4 C5 1.395(9) . ?
C4 C3 1.432(9) . ?
C37 H37 0.9500 . ?
C37 C38 1.383(9) . ?
C5 H5 0.9500 . ?
C5 C1 1.426(8) . ?
C23 C24 1.415(8) . ?
C2 H2 0.9500 . ?
C2 C1 1.391(9) . ?
C2 C3 1.424(8) . ?
C13 H13 0.9500 . ?
C13 C14 1.409(9) . ?
C13 C12 1.412(9) . ?
C14 C15 1.435(9) . ?
C25 C24 1.410(8) . ?
C15 H15 0.9500 . ?
C15 C16 1.386(9) . ?
C24 H24 0.9500 . ?
C16 H16 0.9500 . ?
C16 C12 1.421(9) . ?
C38 H38 0.9500 . ?
C38 C34 1.425(8) . ?
C39 H39A 0.9800 . ?
C39 H39B 0.9800 . ?
C39 H39C 0.9800 . ?
C50 H50A 0.9900 . ?
C50 H50B 0.9900 . ?
C50 C49 1.471(13) . ?
C29 H29A 0.9800 . ?
C29 H29B 0.9800 . ?
C29 H29C 0.9800 . ?
C56 H56A 0.9900 . ?
C56 H56B 0.9900 . ?
C56 C55 1.475(10) . ?
C32 H32A 0.9800 . ?
C32 H32B 0.9800 . ?
C32 H32C 0.9800 . ?
C30 H30A 0.9800 . ?
C30 H30B 0.9800 . ?
C30 H30C 0.9800 . ?
C44 H44A 0.9800 . ?
C44 H44B 0.9800 . ?
C44 H44C 0.9800 . ?
C41 H41A 0.9800 . ?
C41 H41B 0.9800 . ?
C41 H41C 0.9800 . ?
C8 H8A 0.9800 . ?
C8 H8B 0.9800 . ?
C8 H8C 0.9800 . ?
C20 H20A 0.9800 . ?
C20 H20B 0.9800 . ?
C20 H20C 0.9800 . ?
C53 H53A 0.9900 . ?
C53 H53B 0.9900 . ?
C53 C54 1.490(11) . ?
C7 H7A 0.9800 . ?
C7 H7B 0.9800 . ?
C7 H7C 0.9800 . ?
C55 H55A 0.9900 . ?
C55 H55B 0.9900 . ?
C51 H51A 0.9900 . ?
C51 H51B 0.9900 . ?
C51 C52 1.474(13) . ?
C28 H28A 0.9800 . ?
C28 H28B 0.9800 . ?
C28 H28C 0.9800 . ?
C33 H33A 0.9800 . ?
C33 H33B 0.9800 . ?
C33 H33C 0.9800 . ?
C49 H49A 0.9900 . ?
C49 H49B 0.9900 . ?
C18 H18A 0.9800 . ?
C18 H18B 0.9800 . ?
C18 H18C 0.9800 . ?
C43 H43A 0.9800 . ?
C43 H43B 0.9800 . ?
C43 H43C 0.9800 . ?
C54 H54A 0.9900 . ?
C54 H54B 0.9900 . ?
C42 H42A 0.9800 . ?
C42 H42B 0.9800 . ?
C42 H42C 0.9800 . ?
C10 H10A 0.9800 . ?
C10 H10B 0.9800 . ?
C10 H10C 0.9800 . ?
C52 H52A 0.9900 . ?
C52 H52B 0.9900 . ?
C47 H47A 0.9900 . ?
C47 H47B 0.9900 . ?
C47 C48 1.494(13) . ?
C45 H45A 0.9900 . ?
C45 H45B 0.9900 . ?
C45 C46 1.486(11) . ?
C46 H46A 0.9900 . ?
C46 H46B 0.9900 . ?
C31 H31A 0.9800 . ?
C31 H31B 0.9800 . ?
C31 H31C 0.9800 . ?
C6 H6A 0.9800 . ?
C6 H6B 0.9800 . ?
C6 H6C 0.9800 . ?
C48 H48A 0.9900 . ?
C48 H48B 0.9900 . ?
C40 H40A 0.9800 . ?
C40 H40B 0.9800 . ?
C40 H40C 0.9800 . ?
C22 H22A 0.9800 . ?
C22 H22B 0.9800 . ?
C22 H22C 0.9800 . ?
C9 H9A 0.9800 . ?
C9 H9B 0.9800 . ?
C9 H9C 0.9800 . ?
C21 H21A 0.9800 . ?
C21 H21B 0.9800 . ?
C21 H21C 0.9800 . ?
C19 H19A 0.9800 . ?
C19 H19B 0.9800 . ?
C19 H19C 0.9800 . ?
C11 H11A 0.9800 . ?
C11 H11B 0.9800 . ?
C11 H11C 0.9800 . ?
C17 H17A 0.9800 . ?
C17 H17B 0.9800 . ?
C17 H17C 0.9800 . ?
C60 H60 0.9500 . ?
C60 C61 1.356(16) . ?
C60 C59 1.408(17) . ?
C62 H62 0.9500 . ?
C62 C61 1.380(16) . ?
C62 C57 1.371(16) . ?
C65 H65 0.9500 . ?
C65 C66 1.3900 . ?
C65 C64 1.3900 . ?
C66 H66 0.9500 . ?
C66 C67 1.3900 . ?
C67 H67 0.9500 . ?
C67 C68 1.3900 . ?
C68 H68 0.9500 . ?
C68 C63 1.3900 . ?
C63 H63 0.9500 . ?
C63 C64 1.3900 . ?
C64 H64 0.9500 . ?
C61 H61 0.9500 . ?
C57 H57 0.9500 . ?
C57 C58 1.356(18) . ?
C58 H58 0.9500 . ?
C58 C59 1.366(18) . ?
C59 H59 0.9500 . ?
C78A H78A 0.9500 . ?
C78A C77A 1.3900 . ?
C78A C79A 1.3900 . ?
C77A H77A 0.9500 . ?
C77A C76A 1.3900 . ?
C76A H76A 0.9500 . ?
C76A C75A 1.3900 . ?
C75A H75A 0.9500 . ?
C75A C80A 1.3900 . ?
C80A H80A 0.9500 . ?
C80A C79A 1.3900 . ?
C79A H79A 0.9500 . ?
C84B H84B 0.9500 . ?
C84B C83B 1.3900 . ?
C84B C85B 1.3900 . ?
C83B H83B 0.9500 . ?
C83B C82B 1.3900 . ?
C82B H82B 0.9500 . ?
C82B C81B 1.3900 . ?
C81B H81B 0.9500 . ?
C81B C86B 1.3900 . ?
C86B H86B 0.9500 . ?
C86B C85B 1.3900 . ?
C85B H85B 0.9500 . ?
C75B H75B 0.9500 . ?
C75B C80B 1.3900 . ?
C75B C76B 1.3900 . ?
C80B H80B 0.9500 . ?
C80B C79B 1.3900 . ?
C79B H79B 0.9500 . ?
C79B C78B 1.3900 . ?
C78B H78B 0.9500 . ?
C78B C77B 1.3900 . ?
C77B H77B 0.9500 . ?
C77B C76B 1.3900 . ?
C76B H76B 0.9500 . ?
C71B H71B 0.9500 . ?
C71B C72B 1.3900 . ?
C71B C70B 1.3900 . ?
C72B H72B 0.9500 . ?
C72B C73B 1.3900 . ?
C73B H73B 0.9500 . ?
C73B C74B 1.3900 . ?
C74B H74B 0.9500 . ?
C74B C69B 1.3900 . ?
C69B H69B 0.9500 . ?
C69B C70B 1.3900 . ?
C70B H70B 0.9500 . ?
C72A H72A 0.9500 . ?
C72A C73A 1.3900 . ?
C72A C71A 1.3900 . ?
C73A H73A 0.9500 . ?
C73A C74A 1.3900 . ?
C74A H74A 0.9500 . ?
C74A C69A 1.3900 . ?
C69A H69A 0.9500 . ?
C69A C70A 1.3900 . ?
C70A H70A 0.9500 . ?
C70A C71A 1.3900 . ?
C71A H71A 0.9500 . ?

loop_
_geom_angle_atom_site_label_1
_geom_angle_atom_site_label_2
_geom_angle_atom_site_label_3
_geom_angle
_geom_angle_site_symmetry_1
_geom_angle_site_symmetry_3
_geom_angle_publ_flag
As4 La2 As3 75.369(17) . . ?
C26 La2 As3 93.62(12) . . ?
C26 La2 As4 75.56(14) . . ?
C26 La2 C36 133.74(17) . . ?
C26 La2 C35 162.44(17) . . ?
C26 La2 C27 28.33(18) . . ?
C26 La2 C23 48.17(18) . . ?
C26 La2 C34 154.29(18) . . ?
C36 La2 As3 128.96(12) . . ?
C36 La2 As4 96.38(12) . . ?
C35 La2 As3 102.70(11) . . ?
C35 La2 As4 102.12(12) . . ?
C35 La2 C36 28.70(16) . . ?
C35 La2 C23 135.42(18) . . ?
C35 La2 C34 28.75(17) . . ?
C27 La2 As3 77.44(12) . . ?
C27 La2 As4 93.89(14) . . ?
C27 La2 C36 153.38(17) . . ?
C27 La2 C35 163.52(19) . . ?
C27 La2 C23 29.56(18) . . ?
C27 La2 C34 134.79(18) . . ?
C37 La2 As3 146.24(12) . . ?
C37 La2 As4 119.64(13) . . ?
C37 La2 C26 118.72(17) . . ?
C37 La2 C36 29.05(17) . . ?
C37 La2 C35 46.89(16) . . ?
C37 La2 C27 126.86(17) . . ?
C37 La2 C23 100.79(18) . . ?
C37 La2 C34 47.59(17) . . ?
C23 La2 As3 93.69(12) . . ?
C23 La2 As4 122.18(13) . . ?
C23 La2 C36 129.81(17) . . ?
C23 La2 C34 108.33(18) . . ?
C25 La2 As3 122.59(12) . . ?
C25 La2 As4 90.06(12) . . ?
C25 La2 C26 29.58(16) . . ?
C25 La2 C36 107.41(16) . . ?
C25 La2 C35 134.71(16) . . ?
C25 La2 C27 47.98(17) . . ?
C25 La2 C37 89.14(17) . . ?
C25 La2 C23 48.64(17) . . ?
C25 La2 C24 29.07(17) . . ?
C25 La2 C38 101.02(18) . . ?
C25 La2 C34 130.16(17) . . ?
C24 La2 As3 121.81(12) . . ?
C24 La2 As4 118.70(13) . . ?
C24 La2 C26 47.60(18) . . ?
C24 La2 C36 106.50(17) . . ?
C24 La2 C35 124.63(17) . . ?
C24 La2 C27 47.43(17) . . ?
C24 La2 C37 79.60(17) . . ?
C24 La2 C23 28.97(16) . . ?
C24 La2 C38 79.84(18) . . ?
C24 La2 C34 107.08(18) . . ?
C38 La2 As3 123.18(13) . . ?
C38 La2 As4 144.04(13) . . ?
C38 La2 C26 127.23(18) . . ?
C38 La2 C36 47.67(18) . . ?
C38 La2 C35 47.02(17) . . ?
C38 La2 C27 118.97(18) . . ?
C38 La2 C37 28.38(18) . . ?
C38 La2 C23 89.41(18) . . ?
C38 La2 C34 29.14(17) . . ?
C34 La2 As3 98.93(12) . . ?
C34 La2 As4 129.32(12) . . ?
C34 La2 C36 48.12(17) . . ?
As2 La1 As3 76.087(17) . . ?
C4 La1 As3 88.08(13) . . ?
C4 La1 As2 78.49(13) . . ?
C4 La1 C13 161.46(19) . . ?
C4 La1 C14 133.17(18) . . ?
C4 La1 C12 152.53(18) . . ?
C5 La1 As3 73.12(13) . . ?
C5 La1 As2 98.08(12) . . ?
C5 La1 C4 28.34(19) . . ?
C5 La1 C13 161.32(18) . . ?
C5 La1 C14 151.04(18) . . ?
C5 La1 C12 133.09(18) . . ?
C5 La1 C3 47.97(19) . . ?
C2 La1 As3 118.44(13) . . ?
C2 La1 As2 119.26(13) . . ?
C2 La1 C4 46.97(17) . . ?
C2 La1 C5 47.01(18) . . ?
C2 La1 C13 122.53(17) . . ?
C2 La1 C14 104.25(18) . . ?
C2 La1 C1 28.74(18) . . ?
C2 La1 C15 77.25(18) . . ?
C2 La1 C16 78.49(18) . . ?
C2 La1 C12 106.07(18) . . ?
C2 La1 C3 29.29(17) . . ?
C13 La1 As3 109.79(13) . . ?
C13 La1 As2 100.51(12) . . ?
C13 La1 C14 28.34(18) . . ?
C14 La1 As3 135.53(13) . . ?
C14 La1 As2 94.39(12) . . ?
C1 La1 As3 91.42(13) . . ?
C1 La1 As2 125.45(13) . . ?
C1 La1 C4 47.76(18) . . ?
C1 La1 C5 29.28(16) . . ?
C1 La1 C13 133.14(17) . . ?
C1 La1 C14 126.82(17) . . ?
C1 La1 C12 106.90(18) . . ?
C1 La1 C3 48.76(19) . . ?
C15 La1 As3 152.55(13) . . ?
C15 La1 As2 117.67(14) . . ?
C15 La1 C4 117.04(18) . . ?
C15 La1 C5 123.87(18) . . ?
C15 La1 C13 46.82(18) . . ?
C15 La1 C14 29.23(18) . . ?
C15 La1 C1 97.62(18) . . ?
C15 La1 C16 28.62(19) . . ?
C15 La1 C12 47.44(18) . . ?
C15 La1 C3 88.00(18) . . ?
C16 La1 As3 127.45(14) . . ?
C16 La1 As2 142.13(14) . . ?
C16 La1 C4 125.41(18) . . ?
C16 La1 C5 116.13(18) . . ?
C16 La1 C13 46.86(18) . . ?
C16 La1 C14 47.76(18) . . ?
C16 La1 C1 86.87(18) . . ?
C16 La1 C12 28.93(18) . . ?
C16 La1 C3 100.68(18) . . ?
C12 La1 As3 105.13(13) . . ?
C12 La1 As2 127.65(13) . . ?
C12 La1 C13 28.43(17) . . ?
C12 La1 C14 47.62(18) . . ?
C3 La1 As3 116.89(13) . . ?
C3 La1 As2 90.08(12) . . ?
C3 La1 C4 29.09(18) . . ?
C3 La1 C13 133.32(18) . . ?
C3 La1 C14 106.28(19) . . ?
C3 La1 C12 129.60(18) . . ?
La1 As3 La2 162.09(2) . . ?
As1 As3 La2 81.90(2) . . ?
As1 As3 La1 82.22(2) . . ?
As6 As3 La2 88.50(2) . . ?
As6 As3 La1 85.88(2) . . ?
As6 As3 As1 99.04(3) . . ?
As4 As1 As3 100.91(3) . . ?
As2 As1 As3 101.85(3) . . ?
As2 As1 As4 98.83(3) . . ?
La2 As4 K1 171.96(3) . . ?
As1 As4 La2 83.00(2) . . ?
As1 As4 K1 94.64(3) . . ?
As7 As4 La2 87.63(3) . . ?
As7 As4 As1 99.83(3) . . ?
As7 As4 K1 85.19(3) . . ?
La1 As2 K1 168.16(3) . . ?
As1 As2 La1 83.31(2) . . ?
As1 As2 K1 93.12(3) . . ?
As5 As2 La1 84.69(2) . . ?
As5 As2 As1 99.79(3) . . ?
As5 As2 K1 84.80(3) . . ?
As2 As5 As7 104.67(3) . . ?
As2 As5 As6 106.67(3) . . ?
As7 As5 As6 59.80(3) . . ?
As4 As7 As5 104.28(3) . . ?
As4 As7 As6 106.29(3) . . ?
As5 As7 As6 60.49(3) . . ?
As3 As6 As5 105.00(3) . . ?
As3 As6 As7 105.23(3) . . ?
As7 As6 As5 59.71(3) . . ?
As4 K1 As2 59.98(2) . . ?
O1 K1 As4 90.25(11) . . ?
O1 K1 As2 96.73(11) . . ?
O1 K1 O6 58.53(13) . . ?
O1 K1 O4 153.85(15) . . ?
O1 K1 O5 116.14(15) . . ?
O1 K1 O3 118.35(16) . . ?
O1 K1 O2 59.81(15) . . ?
O6 K1 As4 123.48(11) . . ?
O6 K1 As2 77.06(10) . . ?
O6 K1 O4 112.58(15) . . ?
O6 K1 O2 111.99(14) . . ?
O4 K1 As4 112.86(11) . . ?
O4 K1 As2 105.25(11) . . ?
O4 K1 O2 109.80(16) . . ?
O5 K1 As4 130.75(11) . . ?
O5 K1 As2 75.43(10) . . ?
O5 K1 O6 57.97(14) . . ?
O5 K1 O4 58.05(16) . . ?
O5 K1 O2 147.32(15) . . ?
O3 K1 As4 79.00(11) . . ?
O3 K1 As2 125.99(11) . . ?
O3 K1 O6 155.84(15) . . ?
O3 K1 O4 58.36(16) . . ?
O3 K1 O5 116.26(16) . . ?
O3 K1 O2 58.58(16) . . ?
O2 K1 As4 81.60(10) . . ?
O2 K1 As2 135.69(11) . . ?
C44 Si8 C36 115.9(3) . . ?
C44 Si8 C43 108.4(5) . . ?
C43 Si8 C36 105.7(3) . . ?
C42 Si8 C36 108.9(3) . . ?
C42 Si8 C44 107.4(3) . . ?
C42 Si8 C43 110.4(4) . . ?
C23 Si5 C30 108.4(3) . . ?
C23 Si5 C28 108.7(3) . . ?
C29 Si5 C23 112.1(3) . . ?
C29 Si5 C30 112.0(4) . . ?
C29 Si5 C28 106.8(4) . . ?
C30 Si5 C28 108.8(4) . . ?
C25 Si6 C33 111.2(3) . . ?
C32 Si6 C25 111.2(3) . . ?
C32 Si6 C33 108.6(4) . . ?
C32 Si6 C31 107.3(4) . . ?
C31 Si6 C25 108.6(3) . . ?
C31 Si6 C33 109.8(5) . . ?
C3 Si2 C9 109.4(4) . . ?
C3 Si2 C11 111.5(4) . . ?
C10 Si2 C3 109.7(4) . . ?
C10 Si2 C9 109.6(5) . . ?
C10 Si2 C11 110.2(5) . . ?
C9 Si2 C11 106.3(5) . . ?
C34 Si7 C39 112.4(3) . . ?
C34 Si7 C41 108.7(3) . . ?
C34 Si7 C40 107.6(3) . . ?
C39 Si7 C41 109.4(4) . . ?
C39 Si7 C40 107.7(4) . . ?
C40 Si7 C41 111.1(4) . . ?
C1 Si1 C8 110.7(3) . . ?
C1 Si1 C6 109.2(3) . . ?
C7 Si1 C1 108.8(3) . . ?
C7 Si1 C8 108.8(4) . . ?
C7 Si1 C6 110.6(4) . . ?
C6 Si1 C8 108.7(4) . . ?
C14 Si4 C21 105.5(4) . . ?
C20 Si4 C14 116.8(3) . . ?
C20 Si4 C22 109.2(4) . . ?
C20 Si4 C21 109.3(4) . . ?
C22 Si4 C14 109.2(3) . . ?
C22 Si4 C21 106.3(5) . . ?
C12 Si3 C19 106.3(4) . . ?
C18 Si3 C12 108.3(4) . . ?
C18 Si3 C19 104.6(5) . . ?
C17 Si3 C12 116.3(4) . . ?
C17 Si3 C18 109.9(5) . . ?
C17 Si3 C19 110.7(6) . . ?
C56 O1 K1 120.4(4) . . ?
C45 O1 K1 118.6(4) . . ?
C45 O1 C56 112.7(5) . . ?
C55 O6 K1 107.6(4) . . ?
C55 O6 C54 111.3(5) . . ?
C54 O6 K1 111.3(4) . . ?
C50 O4 K1 108.8(4) . . ?
C50 O4 C51 112.9(6) . . ?
C51 O4 K1 112.6(4) . . ?
C53 O5 K1 119.2(4) . . ?
C52 O5 K1 119.4(5) . . ?
C52 O5 C53 112.2(6) . . ?
C49 O3 K1 118.7(5) . . ?
C48 O3 K1 119.8(5) . . ?
C48 O3 C49 113.6(7) . . ?
C47 O2 K1 108.9(4) . . ?
C46 O2 K1 107.2(4) . . ?
C46 O2 C47 112.3(6) . . ?
La2 C26 H26 115.8 . . ?
C27 C26 La2 76.1(3) . . ?
C27 C26 H26 125.7 . . ?
C27 C26 C25 108.6(6) . . ?
C25 C26 La2 74.4(3) . . ?
C25 C26 H26 125.7 . . ?
Si8 C36 La2 129.0(3) . . ?
C35 C36 La2 75.2(3) . . ?
C35 C36 Si8 125.0(5) . . ?
C35 C36 C37 105.3(5) . . ?
C37 C36 La2 74.5(3) . . ?
C37 C36 Si8 127.3(4) . . ?
La2 C35 H35 115.2 . . ?
C36 C35 La2 76.1(3) . . ?
C36 C35 H35 124.6 . . ?
C36 C35 C34 110.8(5) . . ?
C34 C35 La2 76.0(3) . . ?
C34 C35 H35 124.6 . . ?
La2 C27 H27 115.7 . . ?
C26 C27 La2 75.5(3) . . ?
C26 C27 H27 125.3 . . ?
C26 C27 C23 109.4(5) . . ?
C23 C27 La2 75.5(3) . . ?
C23 C27 H27 125.3 . . ?
La1 C4 H4 117.6 . . ?
C5 C4 La1 74.5(4) . . ?
C5 C4 H4 125.4 . . ?
C5 C4 C3 109.1(5) . . ?
C3 C4 La1 74.3(4) . . ?
C3 C4 H4 125.4 . . ?
La2 C37 H37 115.1 . . ?
C36 C37 La2 76.5(3) . . ?
C36 C37 H37 125.4 . . ?
C38 C37 La2 75.1(4) . . ?
C38 C37 C36 109.2(5) . . ?
C38 C37 H37 125.4 . . ?
La1 C5 H5 115.0 . . ?
C4 C5 La1 77.2(4) . . ?
C4 C5 H5 125.5 . . ?
C4 C5 C1 109.0(6) . . ?
C1 C5 La1 74.4(4) . . ?
C1 C5 H5 125.5 . . ?
Si5 C23 La2 127.2(3) . . ?
C27 C23 La2 75.0(3) . . ?
C27 C23 Si5 124.7(5) . . ?
C24 C23 La2 74.2(3) . . ?
C24 C23 Si5 128.6(5) . . ?
C24 C23 C27 105.0(5) . . ?
La1 C2 H2 114.5 . . ?
C1 C2 La1 76.1(4) . . ?
C1 C2 H2 124.1 . . ?
C1 C2 C3 111.7(5) . . ?
C3 C2 La1 76.9(4) . . ?
C3 C2 H2 124.1 . . ?
La1 C13 H13 115.5 . . ?
C14 C13 La1 75.9(3) . . ?
C14 C13 H13 124.6 . . ?
C14 C13 C12 110.8(6) . . ?
C12 C13 La1 75.8(3) . . ?
C12 C13 H13 124.6 . . ?
Si4 C14 La1 133.6(3) . . ?
C13 C14 La1 75.7(3) . . ?
C13 C14 Si4 125.5(5) . . ?
C13 C14 C15 105.0(5) . . ?
C15 C14 La1 72.4(3) . . ?
C15 C14 Si4 125.8(5) . . ?
Si6 C25 La2 124.2(3) . . ?
C26 C25 La2 76.0(3) . . ?
C26 C25 Si6 125.0(5) . . ?
C24 C25 La2 75.5(3) . . ?
C24 C25 Si6 127.6(4) . . ?
C24 C25 C26 106.0(5) . . ?
Si1 C1 La1 118.8(3) . . ?
C5 C1 La1 76.3(4) . . ?
C5 C1 Si1 124.9(5) . . ?
C2 C1 La1 75.1(4) . . ?
C2 C1 Si1 129.2(4) . . ?
C2 C1 C5 105.7(6) . . ?
La1 C15 H15 112.6 . . ?
C14 C15 La1 78.4(3) . . ?
C14 C15 H15 125.3 . . ?
C16 C15 La1 76.0(3) . . ?
C16 C15 C14 109.4(6) . . ?
C16 C15 H15 125.3 . . ?
La2 C24 H24 115.0 . . ?
C23 C24 La2 76.9(3) . . ?
C23 C24 H24 124.5 . . ?
C25 C24 La2 75.4(3) . . ?
C25 C24 C23 111.0(5) . . ?
C25 C24 H24 124.5 . . ?
La1 C16 H16 113.2 . . ?
C15 C16 La1 75.4(3) . . ?
C15 C16 H16 125.6 . . ?
C15 C16 C12 108.9(6) . . ?
C12 C16 La1 78.1(3) . . ?
C12 C16 H16 125.6 . . ?
Si3 C12 La1 135.4(3) . . ?
C13 C12 La1 75.8(3) . . ?
C13 C12 Si3 124.7(5) . . ?
C13 C12 C16 105.9(6) . . ?
C16 C12 La1 72.9(3) . . ?
C16 C12 Si3 124.8(5) . . ?
Si2 C3 La1 126.4(3) . . ?
C4 C3 La1 76.6(4) . . ?
C4 C3 Si2 125.2(5) . . ?
C2 C3 La1 73.8(4) . . ?
C2 C3 Si2 128.6(5) . . ?
C2 C3 C4 104.4(6) . . ?
La2 C38 H38 113.3 . . ?
C37 C38 La2 76.5(4) . . ?
C37 C38 H38 125.3 . . ?
C37 C38 C34 109.4(5) . . ?
C34 C38 La2 77.0(3) . . ?
C34 C38 H38 125.3 . . ?
Si7 C34 La2 125.4(3) . . ?
C35 C34 La2 75.3(3) . . ?
C35 C34 Si7 127.6(5) . . ?
C35 C34 C38 105.2(5) . . ?
C38 C34 La2 73.8(3) . . ?
C38 C34 Si7 126.0(5) . . ?
Si7 C39 H39A 109.5 . . ?
Si7 C39 H39B 109.5 . . ?
Si7 C39 H39C 109.5 . . ?
H39A C39 H39B 109.5 . . ?
H39A C39 H39C 109.5 . . ?
H39B C39 H39C 109.5 . . ?
O4 C50 H50A 109.9 . . ?
O4 C50 H50B 109.9 . . ?
O4 C50 C49 109.1(7) . . ?
H50A C50 H50B 108.3 . . ?
C49 C50 H50A 109.9 . . ?
C49 C50 H50B 109.9 . . ?
Si5 C29 H29A 109.5 . . ?
Si5 C29 H29B 109.5 . . ?
Si5 C29 H29C 109.5 . . ?
H29A C29 H29B 109.5 . . ?
H29A C29 H29C 109.5 . . ?
H29B C29 H29C 109.5 . . ?
O1 C56 H56A 109.8 . . ?
O1 C56 H56B 109.8 . . ?
O1 C56 C55 109.3(6) . . ?
H56A C56 H56B 108.3 . . ?
C55 C56 H56A 109.8 . . ?
C55 C56 H56B 109.8 . . ?
Si6 C32 H32A 109.5 . . ?
Si6 C32 H32B 109.5 . . ?
Si6 C32 H32C 109.5 . . ?
H32A C32 H32B 109.5 . . ?
H32A C32 H32C 109.5 . . ?
H32B C32 H32C 109.5 . . ?
Si5 C30 H30A 109.5 . . ?
Si5 C30 H30B 109.5 . . ?
Si5 C30 H30C 109.5 . . ?
H30A C30 H30B 109.5 . . ?
H30A C30 H30C 109.5 . . ?
H30B C30 H30C 109.5 . . ?
Si8 C44 H44A 109.5 . . ?
Si8 C44 H44B 109.5 . . ?
Si8 C44 H44C 109.5 . . ?
H44A C44 H44B 109.5 . . ?
H44A C44 H44C 109.5 . . ?
H44B C44 H44C 109.5 . . ?
Si7 C41 H41A 109.5 . . ?
Si7 C41 H41B 109.5 . . ?
Si7 C41 H41C 109.5 . . ?
H41A C41 H41B 109.5 . . ?
H41A C41 H41C 109.5 . . ?
H41B C41 H41C 109.5 . . ?
Si1 C8 H8A 109.5 . . ?
Si1 C8 H8B 109.5 . . ?
Si1 C8 H8C 109.5 . . ?
H8A C8 H8B 109.5 . . ?
H8A C8 H8C 109.5 . . ?
H8B C8 H8C 109.5 . . ?
Si4 C20 H20A 109.5 . . ?
Si4 C20 H20B 109.5 . . ?
Si4 C20 H20C 109.5 . . ?
H20A C20 H20B 109.5 . . ?
H20A C20 H20C 109.5 . . ?
H20B C20 H20C 109.5 . . ?
O5 C53 H53A 110.0 . . ?
O5 C53 H53B 110.0 . . ?
O5 C53 C54 108.4(6) . . ?
H53A C53 H53B 108.4 . . ?
C54 C53 H53A 110.0 . . ?
C54 C53 H53B 110.0 . . ?
Si1 C7 H7A 109.5 . . ?
Si1 C7 H7B 109.5 . . ?
Si1 C7 H7C 109.5 . . ?
H7A C7 H7B 109.5 . . ?
H7A C7 H7C 109.5 . . ?
H7B C7 H7C 109.5 . . ?
O6 C55 C56 107.9(6) . . ?
O6 C55 H55A 110.1 . . ?
O6 C55 H55B 110.1 . . ?
C56 C55 H55A 110.1 . . ?
C56 C55 H55B 110.1 . . ?
H55A C55 H55B 108.4 . . ?
O4 C51 H51A 109.8 . . ?
O4 C51 H51B 109.8 . . ?
O4 C51 C52 109.3(6) . . ?
H51A C51 H51B 108.3 . . ?
C52 C51 H51A 109.8 . . ?
C52 C51 H51B 109.8 . . ?
Si5 C28 H28A 109.5 . . ?
Si5 C28 H28B 109.5 . . ?
Si5 C28 H28C 109.5 . . ?
H28A C28 H28B 109.5 . . ?
H28A C28 H28C 109.5 . . ?
H28B C28 H28C 109.5 . . ?
Si6 C33 H33A 109.5 . . ?
Si6 C33 H33B 109.5 . . ?
Si6 C33 H33C 109.5 . . ?
H33A C33 H33B 109.5 . . ?
H33A C33 H33C 109.5 . . ?
H33B C33 H33C 109.5 . . ?
O3 C49 C50 109.8(7) . . ?
O3 C49 H49A 109.7 . . ?
O3 C49 H49B 109.7 . . ?
C50 C49 H49A 109.7 . . ?
C50 C49 H49B 109.7 . . ?
H49A C49 H49B 108.2 . . ?
Si3 C18 H18A 109.5 . . ?
Si3 C18 H18B 109.5 . . ?
Si3 C18 H18C 109.5 . . ?
H18A C18 H18B 109.5 . . ?
H18A C18 H18C 109.5 . . ?
H18B C18 H18C 109.5 . . ?
Si8 C43 H43A 109.5 . . ?
Si8 C43 H43B 109.5 . . ?
Si8 C43 H43C 109.5 . . ?
H43A C43 H43B 109.5 . . ?
H43A C43 H43C 109.5 . . ?
H43B C43 H43C 109.5 . . ?
O6 C54 C53 107.0(6) . . ?
O6 C54 H54A 110.3 . . ?
O6 C54 H54B 110.3 . . ?
C53 C54 H54A 110.3 . . ?
C53 C54 H54B 110.3 . . ?
H54A C54 H54B 108.6 . . ?
Si8 C42 H42A 109.5 . . ?
Si8 C42 H42B 109.5 . . ?
Si8 C42 H42C 109.5 . . ?
H42A C42 H42B 109.5 . . ?
H42A C42 H42C 109.5 . . ?
H42B C42 H42C 109.5 . . ?
Si2 C10 H10A 109.5 . . ?
Si2 C10 H10B 109.5 . . ?
Si2 C10 H10C 109.5 . . ?
H10A C10 H10B 109.5 . . ?
H10A C10 H10C 109.5 . . ?
H10B C10 H10C 109.5 . . ?
O5 C52 C51 109.2(7) . . ?
O5 C52 H52A 109.8 . . ?
O5 C52 H52B 109.8 . . ?
C51 C52 H52A 109.8 . . ?
C51 C52 H52B 109.8 . . ?
H52A C52 H52B 108.3 . . ?
O2 C47 H47A 109.8 . . ?
O2 C47 H47B 109.8 . . ?
O2 C47 C48 109.5(6) . . ?
H47A C47 H47B 108.2 . . ?
C48 C47 H47A 109.8 . . ?
C48 C47 H47B 109.8 . . ?
O1 C45 H45A 110.0 . . ?
O1 C45 H45B 110.0 . . ?
O1 C45 C46 108.4(6) . . ?
H45A C45 H45B 108.4 . . ?
C46 C45 H45A 110.0 . . ?
C46 C45 H45B 110.0 . . ?
O2 C46 C45 109.8(6) . . ?
O2 C46 H46A 109.7 . . ?
O2 C46 H46B 109.7 . . ?
C45 C46 H46A 109.7 . . ?
C45 C46 H46B 109.7 . . ?
H46A C46 H46B 108.2 . . ?
Si6 C31 H31A 109.5 . . ?
Si6 C31 H31B 109.5 . . ?
Si6 C31 H31C 109.5 . . ?
H31A C31 H31B 109.5 . . ?
H31A C31 H31C 109.5 . . ?
H31B C31 H31C 109.5 . . ?
Si1 C6 H6A 109.5 . . ?
Si1 C6 H6B 109.5 . . ?
Si1 C6 H6C 109.5 . . ?
H6A C6 H6B 109.5 . . ?
H6A C6 H6C 109.5 . . ?
H6B C6 H6C 109.5 . . ?
O3 C48 C47 109.0(6) . . ?
O3 C48 H48A 109.9 . . ?
O3 C48 H48B 109.9 . . ?
C47 C48 H48A 109.9 . . ?
C47 C48 H48B 109.9 . . ?
H48A C48 H48B 108.3 . . ?
Si7 C40 H40A 109.5 . . ?
Si7 C40 H40B 109.5 . . ?
Si7 C40 H40C 109.5 . . ?
H40A C40 H40B 109.5 . . ?
H40A C40 H40C 109.5 . . ?
H40B C40 H40C 109.5 . . ?
Si4 C22 H22A 109.5 . . ?
Si4 C22 H22B 109.5 . . ?
Si4 C22 H22C 109.5 . . ?
H22A C22 H22B 109.5 . . ?
H22A C22 H22C 109.5 . . ?
H22B C22 H22C 109.5 . . ?
Si2 C9 H9A 109.5 . . ?
Si2 C9 H9B 109.5 . . ?
Si2 C9 H9C 109.5 . . ?
H9A C9 H9B 109.5 . . ?
H9A C9 H9C 109.5 . . ?
H9B C9 H9C 109.5 . . ?
Si4 C21 H21A 109.5 . . ?
Si4 C21 H21B 109.5 . . ?
Si4 C21 H21C 109.5 . . ?
H21A C21 H21B 109.5 . . ?
H21A C21 H21C 109.5 . . ?
H21B C21 H21C 109.5 . . ?
Si3 C19 H19A 109.5 . . ?
Si3 C19 H19B 109.5 . . ?
Si3 C19 H19C 109.5 . . ?
H19A C19 H19B 109.5 . . ?
H19A C19 H19C 109.5 . . ?
H19B C19 H19C 109.5 . . ?
Si2 C11 H11A 109.5 . . ?
Si2 C11 H11B 109.5 . . ?
Si2 C11 H11C 109.5 . . ?
H11A C11 H11B 109.5 . . ?
H11A C11 H11C 109.5 . . ?
H11B C11 H11C 109.5 . . ?
Si3 C17 H17A 109.5 . . ?
Si3 C17 H17B 109.5 . . ?
Si3 C17 H17C 109.5 . . ?
H17A C17 H17B 109.5 . . ?
H17A C17 H17C 109.5 . . ?
H17B C17 H17C 109.5 . . ?
C61 C60 H60 120.6 . . ?
C61 C60 C59 118.9(12) . . ?
C59 C60 H60 120.6 . . ?
C61 C62 H62 122.0 . . ?
C57 C62 H62 122.0 . . ?
C57 C62 C61 116.0(12) . . ?
C66 C65 H65 120.0 . . ?
C66 C65 C64 120.0 . . ?
C64 C65 H65 120.0 . . ?
C65 C66 H66 120.0 . . ?
C67 C66 C65 120.0 . . ?
C67 C66 H66 120.0 . . ?
C66 C67 H67 120.0 . . ?
C66 C67 C68 120.0 . . ?
C68 C67 H67 120.0 . . ?
C67 C68 H68 120.0 . . ?
C67 C68 C63 120.0 . . ?
C63 C68 H68 120.0 . . ?
C68 C63 H63 120.0 . . ?
C64 C63 C68 120.0 . . ?
C64 C63 H63 120.0 . . ?
C65 C64 H64 120.0 . . ?
C63 C64 C65 120.0 . . ?
C63 C64 H64 120.0 . . ?
C60 C61 C62 123.0(11) . . ?
C60 C61 H61 118.5 . . ?
C62 C61 H61 118.5 . . ?
C62 C57 H57 118.4 . . ?
C58 C57 C62 123.1(13) . . ?
C58 C57 H57 118.4 . . ?
C57 C58 H58 120.0 . . ?
C57 C58 C59 120.0(12) . . ?
C59 C58 H58 120.0 . . ?
C60 C59 H59 120.6 . . ?
C58 C59 C60 118.8(14) . . ?
C58 C59 H59 120.6 . . ?
C77A C78A H78A 120.0 . . ?
C77A C78A C79A 120.0 . . ?
C79A C78A H78A 120.0 . . ?
C78A C77A H77A 120.0 . . ?
C76A C77A C78A 120.0 . . ?
C76A C77A H77A 120.0 . . ?
C77A C76A H76A 120.0 . . ?
C77A C76A C75A 120.0 . . ?
C75A C76A H76A 120.0 . . ?
C76A C75A H75A 120.0 . . ?
C80A C75A C76A 120.0 . . ?
C80A C75A H75A 120.0 . . ?
C75A C80A H80A 120.0 . . ?
C75A C80A C79A 120.0 . . ?
C79A C80A H80A 120.0 . . ?
C78A C79A H79A 120.0 . . ?
C80A C79A C78A 120.0 . . ?
C80A C79A H79A 120.0 . . ?
C83B C84B H84B 120.0 . . ?
C83B C84B C85B 120.0 . . ?
C85B C84B H84B 120.0 . . ?
C84B C83B H83B 120.0 . . ?
C84B C83B C82B 120.0 . . ?
C82B C83B H83B 120.0 . . ?
C83B C82B H82B 120.0 . . ?
C81B C82B C83B 120.0 . . ?
C81B C82B H82B 120.0 . . ?
C82B C81B H81B 120.0 . . ?
C82B C81B C86B 120.0 . . ?
C86B C81B H81B 120.0 . . ?
C81B C86B H86B 120.0 . . ?
C85B C86B C81B 120.0 . . ?
C85B C86B H86B 120.0 . . ?
C84B C85B H85B 120.0 . . ?
C86B C85B C84B 120.0 . . ?
C86B C85B H85B 120.0 . . ?
C80B C75B H75B 120.0 . . ?
C80B C75B C76B 120.0 . . ?
C76B C75B H75B 120.0 . . ?
C75B C80B H80B 120.0 . . ?
C79B C80B C75B 120.0 . . ?
C79B C80B H80B 120.0 . . ?
C80B C79B H79B 120.0 . . ?
C78B C79B C80B 120.0 . . ?
C78B C79B H79B 120.0 . . ?
C79B C78B H78B 120.0 . . ?
C79B C78B C77B 120.0 . . ?
C77B C78B H78B 120.0 . . ?
C78B C77B H77B 120.0 . . ?
C76B C77B C78B 120.0 . . ?
C76B C77B H77B 120.0 . . ?
C75B C76B H76B 120.0 . . ?
C77B C76B C75B 120.0 . . ?
C77B C76B H76B 120.0 . . ?
C72B C71B H71B 120.0 . . ?
C72B C71B C70B 120.0 . . ?
C70B C71B H71B 120.0 . . ?
C71B C72B H72B 120.0 . . ?
C71B C72B C73B 120.0 . . ?
C73B C72B H72B 120.0 . . ?
C72B C73B H73B 120.0 . . ?
C74B C73B C72B 120.0 . . ?
C74B C73B H73B 120.0 . . ?
C73B C74B H74B 120.0 . . ?
C73B C74B C69B 120.0 . . ?
C69B C74B H74B 120.0 . . ?
C74B C69B H69B 120.0 . . ?
C70B C69B C74B 120.0 . . ?
C70B C69B H69B 120.0 . . ?
C71B C70B H70B 120.0 . . ?
C69B C70B C71B 120.0 . . ?
C69B C70B H70B 120.0 . . ?
C73A C72A H72A 120.0 . . ?
C73A C72A C71A 120.0 . . ?
C71A C72A H72A 120.0 . . ?
C72A C73A H73A 120.0 . . ?
C72A C73A C74A 120.0 . . ?
C74A C73A H73A 120.0 . . ?
C73A C74A H74A 120.0 . . ?
C73A C74A C69A 120.0 . . ?
C69A C74A H74A 120.0 . . ?
C74A C69A H69A 120.0 . . ?
C70A C69A C74A 120.0 . . ?
C70A C69A H69A 120.0 . . ?
C69A C70A H70A 120.0 . . ?
C71A C70A C69A 120.0 . . ?
C71A C70A H70A 120.0 . . ?
C72A C71A H71A 120.0 . . ?
C70A C71A C72A 120.0 . . ?
C70A C71A H71A 120.0 . . ?

loop_
_geom_torsion_atom_site_label_1
_geom_torsion_atom_site_label_2
_geom_torsion_atom_site_label_3
_geom_torsion_atom_site_label_4
_geom_torsion
_geom_torsion_site_symmetry_1
_geom_torsion_site_symmetry_2
_geom_torsion_site_symmetry_3
_geom_torsion_site_symmetry_4
_geom_torsion_publ_flag
La2 C26 C27 C23 -68.6(4) . . . . ?
La2 C26 C25 Si6 -122.2(4) . . . . ?
La2 C26 C25 C24 70.1(4) . . . . ?
La2 C36 C35 C34 68.8(4) . . . . ?
La2 C36 C37 C38 -68.7(4) . . . . ?
La2 C35 C34 Si7 -123.7(5) . . . . ?
La2 C35 C34 C38 68.3(4) . . . . ?
La2 C27 C23 Si5 125.1(4) . . . . ?
La2 C27 C23 C24 -68.6(4) . . . . ?
La2 C37 C38 C34 -70.8(5) . . . . ?
La2 C23 C24 C25 -68.5(4) . . . . ?
La2 C25 C24 C23 69.4(4) . . . . ?
La2 C38 C34 Si7 122.4(5) . . . . ?
La2 C38 C34 C35 -69.3(4) . . . . ?
La1 C4 C5 C1 68.3(4) . . . . ?
La1 C4 C3 Si2 125.4(5) . . . . ?
La1 C4 C3 C2 -69.0(4) . . . . ?
La1 C5 C1 Si1 -115.7(5) . . . . ?
La1 C5 C1 C2 69.9(4) . . . . ?
La1 C2 C1 Si1 115.2(5) . . . . ?
La1 C2 C1 C5 -70.8(4) . . . . ?
La1 C2 C3 Si2 -124.0(5) . . . . ?
La1 C2 C3 C4 71.1(4) . . . . ?
La1 C13 C14 Si4 -133.9(4) . . . . ?
La1 C13 C14 C15 66.9(4) . . . . ?
La1 C13 C12 Si3 135.9(5) . . . . ?
La1 C13 C12 C16 -67.2(4) . . . . ?
La1 C14 C15 C16 70.5(4) . . . . ?
La1 C15 C16 C12 71.7(4) . . . . ?
La1 C16 C12 Si3 -133.9(5) . . . . ?
La1 C16 C12 C13 69.3(4) . . . . ?
K1 O1 C56 C55 -27.2(8) . . . . ?
K1 O1 C45 C46 38.8(8) . . . . ?
K1 O6 C55 C56 -64.9(6) . . . . ?
K1 O6 C54 C53 62.1(6) . . . . ?
K1 O4 C50 C49 65.1(7) . . . . ?
K1 O4 C51 C52 -55.3(7) . . . . ?
K1 O5 C53 C54 36.2(7) . . . . ?
K1 O5 C52 C51 -39.7(8) . . . . ?
K1 O3 C49 C50 26.4(9) . . . . ?
K1 O3 C48 C47 -34.9(7) . . . . ?
K1 O2 C47 C48 -60.2(7) . . . . ?
K1 O2 C46 C45 59.6(6) . . . . ?
Si8 C36 C35 La2 127.6(5) . . . . ?
Si8 C36 C35 C34 -163.6(4) . . . . ?
Si8 C36 C37 La2 -127.6(5) . . . . ?
Si8 C36 C37 C38 163.8(5) . . . . ?
Si5 C23 C24 La2 -125.3(5) . . . . ?
Si5 C23 C24 C25 166.2(4) . . . . ?
Si6 C25 C24 La2 122.2(5) . . . . ?
Si6 C25 C24 C23 -168.4(4) . . . . ?
Si4 C14 C15 La1 131.6(4) . . . . ?
Si4 C14 C15 C16 -157.9(4) . . . . ?
O1 C56 C55 O6 62.4(8) . . . . ?
O1 C45 C46 O2 -68.0(8) . . . . ?
O4 C50 C49 O3 -61.7(9) . . . . ?
O4 C51 C52 O5 63.0(9) . . . . ?
O5 C53 C54 O6 -64.9(7) . . . . ?
O2 C47 C48 O3 64.7(8) . . . . ?
C26 C27 C23 La2 68.6(4) . . . . ?
C26 C27 C23 Si5 -166.3(4) . . . . ?
C26 C27 C23 C24 0.0(7) . . . . ?
C26 C25 C24 La2 -70.5(4) . . . . ?
C26 C25 C24 C23 -1.1(7) . . . . ?
C36 C35 C34 La2 -68.9(4) . . . . ?
C36 C35 C34 Si7 167.4(5) . . . . ?
C36 C35 C34 C38 -0.6(7) . . . . ?
C36 C37 C38 La2 69.6(4) . . . . ?
C36 C37 C38 C34 -1.2(7) . . . . ?
C35 C36 C37 La2 69.5(4) . . . . ?
C35 C36 C37 C38 0.8(7) . . . . ?
C27 C26 C25 La2 -69.1(4) . . . . ?
C27 C26 C25 Si6 168.7(4) . . . . ?
C27 C26 C25 C24 1.0(6) . . . . ?
C27 C23 C24 La2 69.2(4) . . . . ?
C27 C23 C24 C25 0.7(7) . . . . ?
C4 C5 C1 La1 -70.1(5) . . . . ?
C4 C5 C1 Si1 174.1(5) . . . . ?
C4 C5 C1 C2 -0.2(7) . . . . ?
C37 C36 C35 La2 -68.9(4) . . . . ?
C37 C36 C35 C34 -0.1(7) . . . . ?
C37 C38 C34 La2 70.4(5) . . . . ?
C37 C38 C34 Si7 -167.2(5) . . . . ?
C37 C38 C34 C35 1.1(7) . . . . ?
C5 C4 C3 La1 67.0(5) . . . . ?
C5 C4 C3 Si2 -167.7(5) . . . . ?
C5 C4 C3 C2 -2.1(7) . . . . ?
C13 C14 C15 La1 -69.3(4) . . . . ?
C13 C14 C15 C16 1.1(6) . . . . ?
C14 C13 C12 La1 68.6(4) . . . . ?
C14 C13 C12 Si3 -155.5(4) . . . . ?
C14 C13 C12 C16 1.4(7) . . . . ?
C14 C15 C16 La1 -72.1(4) . . . . ?
C14 C15 C16 C12 -0.3(7) . . . . ?
C25 C26 C27 La2 68.0(4) . . . . ?
C25 C26 C27 C23 -0.6(7) . . . . ?
C1 C2 C3 La1 -69.1(5) . . . . ?
C1 C2 C3 Si2 166.9(5) . . . . ?
C1 C2 C3 C4 2.0(7) . . . . ?
C15 C16 C12 La1 -69.9(4) . . . . ?
C15 C16 C12 Si3 156.2(5) . . . . ?
C15 C16 C12 C13 -0.6(7) . . . . ?
C12 C13 C14 La1 -68.5(4) . . . . ?
C12 C13 C14 Si4 157.6(4) . . . . ?
C12 C13 C14 C15 -1.5(6) . . . . ?
C3 C4 C5 La1 -66.8(5) . . . . ?
C3 C4 C5 C1 1.4(7) . . . . ?
C3 C2 C1 La1 69.6(5) . . . . ?
C3 C2 C1 Si1 -175.2(5) . . . . ?
C3 C2 C1 C5 -1.2(7) . . . . ?
C39 Si7 C34 La2 14.9(5) . . . . ?
C39 Si7 C34 C35 113.7(6) . . . . ?
C39 Si7 C34 C38 -80.5(6) . . . . ?
C50 O4 C51 C52 -179.0(6) . . . . ?
C29 Si5 C23 La2 -57.7(4) . . . . ?
C29 Si5 C23 C27 -155.1(5) . . . . ?
C29 Si5 C23 C24 42.0(6) . . . . ?
C56 O1 C45 C46 -172.6(6) . . . . ?
C32 Si6 C25 La2 49.6(4) . . . . ?
C32 Si6 C25 C26 146.5(5) . . . . ?
C32 Si6 C25 C24 -48.5(6) . . . . ?
C30 Si5 C23 La2 66.4(5) . . . . ?
C30 Si5 C23 C27 -31.0(6) . . . . ?
C30 Si5 C23 C24 166.1(6) . . . . ?
C44 Si8 C36 La2 -5.9(5) . . . . ?
C44 Si8 C36 C35 -105.5(6) . . . . ?
C44 Si8 C36 C37 94.7(6) . . . . ?
C41 Si7 C34 La2 -106.3(4) . . . . ?
C41 Si7 C34 C35 -7.5(7) . . . . ?
C41 Si7 C34 C38 158.3(6) . . . . ?
C8 Si1 C1 La1 -23.0(4) . . . . ?
C8 Si1 C1 C5 70.1(6) . . . . ?
C8 Si1 C1 C2 -117.0(6) . . . . ?
C20 Si4 C14 La1 -10.7(6) . . . . ?
C20 Si4 C14 C13 94.5(6) . . . . ?
C20 Si4 C14 C15 -110.6(6) . . . . ?
C53 O5 C52 C51 173.7(6) . . . . ?
C7 Si1 C1 La1 -142.5(3) . . . . ?
C7 Si1 C1 C5 -49.4(6) . . . . ?
C7 Si1 C1 C2 123.5(6) . . . . ?
C55 O6 C54 C53 -177.9(6) . . . . ?
C51 O4 C50 C49 -169.2(7) . . . . ?
C28 Si5 C23 La2 -175.5(4) . . . . ?
C28 Si5 C23 C27 87.0(6) . . . . ?
C28 Si5 C23 C24 -75.8(6) . . . . ?
C33 Si6 C25 La2 -71.6(5) . . . . ?
C33 Si6 C25 C26 25.3(7) . . . . ?
C33 Si6 C25 C24 -169.7(6) . . . . ?
C49 O3 C48 C47 176.7(6) . . . . ?
C18 Si3 C12 La1 -101.2(5) . . . . ?
C18 Si3 C12 C13 152.6(6) . . . . ?
C18 Si3 C12 C16 0.1(7) . . . . ?
C43 Si8 C36 La2 114.2(5) . . . . ?
C43 Si8 C36 C35 14.6(7) . . . . ?
C43 Si8 C36 C37 -145.2(6) . . . . ?
C54 O6 C55 C56 173.0(6) . . . . ?
C42 Si8 C36 La2 -127.2(4) . . . . ?
C42 Si8 C36 C35 133.2(5) . . . . ?
C42 Si8 C36 C37 -26.6(7) . . . . ?
C10 Si2 C3 La1 82.7(5) . . . . ?
C10 Si2 C3 C4 -17.0(7) . . . . ?
C10 Si2 C3 C2 -179.0(6) . . . . ?
C52 O5 C53 C54 -177.1(6) . . . . ?
C47 O2 C46 C45 179.1(6) . . . . ?
C45 O1 C56 C55 -175.1(6) . . . . ?
C46 O2 C47 C48 -178.8(6) . . . . ?
C31 Si6 C25 La2 167.5(4) . . . . ?
C31 Si6 C25 C26 -95.7(6) . . . . ?
C31 Si6 C25 C24 69.4(7) . . . . ?
C6 Si1 C1 La1 96.7(4) . . . . ?
C6 Si1 C1 C5 -170.2(6) . . . . ?
C6 Si1 C1 C2 2.7(8) . . . . ?
C48 O3 C49 C50 175.2(7) . . . . ?
C40 Si7 C34 La2 133.3(4) . . . . ?
C40 Si7 C34 C35 -127.8(6) . . . . ?
C40 Si7 C34 C38 37.9(7) . . . . ?
C22 Si4 C14 La1 113.8(5) . . . . ?
C22 Si4 C14 C13 -141.0(6) . . . . ?
C22 Si4 C14 C15 13.9(6) . . . . ?
C9 Si2 C3 La1 -157.0(5) . . . . ?
C9 Si2 C3 C4 103.4(7) . . . . ?
C9 Si2 C3 C2 -58.7(8) . . . . ?
C21 Si4 C14 La1 -132.3(5) . . . . ?
C21 Si4 C14 C13 -27.1(7) . . . . ?
C21 Si4 C14 C15 127.8(6) . . . . ?
C19 Si3 C12 La1 146.9(5) . . . . ?
C19 Si3 C12 C13 40.8(7) . . . . ?
C19 Si3 C12 C16 -111.8(7) . . . . ?
C11 Si2 C3 La1 -39.7(5) . . . . ?
C11 Si2 C3 C4 -139.3(6) . . . . ?
C11 Si2 C3 C2 58.6(8) . . . . ?
C17 Si3 C12 La1 23.1(7) . . . . ?
C17 Si3 C12 C13 -83.0(7) . . . . ?
C17 Si3 C12 C16 124.4(7) . . . . ?
C62 C57 C58 C59 2(2) . . . . ?
C65 C66 C67 C68 0.0 . . . . ?
C66 C65 C64 C63 0.0 . . . . ?
C66 C67 C68 C63 0.0 . . . . ?
C67 C68 C63 C64 0.0 . . . . ?
C68 C63 C64 C65 0.0 . . . . ?
C64 C65 C66 C67 0.0 . . . . ?
C61 C60 C59 C58 2.3(19) . . . . ?
C61 C62 C57 C58 -4.1(19) . . . . ?
C57 C62 C61 C60 5.7(19) . . . . ?
C57 C58 C59 C60 -1(2) . . . . ?
C59 C60 C61 C62 -4.9(19) . . . . ?
C78A C77A C76A C75A 0.0 . . . . ?
C77A C78A C79A C80A 0.0 . . . . ?
C77A C76A C75A C80A 0.0 . . . . ?
C76A C75A C80A C79A 0.0 . . . . ?
C75A C80A C79A C78A 0.0 . . . . ?
C79A C78A C77A C76A 0.0 . . . . ?
C84B C83B C82B C81B 0.0 . . . . ?
C83B C84B C85B C86B 0.0 . . . . ?
C83B C82B C81B C86B 0.0 . . . . ?
C82B C81B C86B C85B 0.0 . . . . ?
C81B C86B C85B C84B 0.0 . . . . ?
C85B C84B C83B C82B 0.0 . . . . ?
C75B C80B C79B C78B 0.0 . . . . ?
C80B C75B C76B C77B 0.0 . . . . ?
C80B C79B C78B C77B 0.0 . . . . ?
C79B C78B C77B C76B 0.0 . . . . ?
C78B C77B C76B C75B 0.0 . . . . ?
C76B C75B C80B C79B 0.0 . . . . ?
C71B C72B C73B C74B 0.0 . . . . ?
C72B C71B C70B C69B 0.0 . . . . ?
C72B C73B C74B C69B 0.0 . . . . ?
C73B C74B C69B C70B 0.0 . . . . ?
C74B C69B C70B C71B 0.0 . . . . ?
C70B C71B C72B C73B 0.0 . . . . ?
C72A C73A C74A C69A 0.0 . . . . ?
C73A C72A C71A C70A 0.0 . . . . ?
C73A C74A C69A C70A 0.0 . . . . ?
C74A C69A C70A C71A 0.0 . . . . ?
C69A C70A C71A C72A 0.0 . . . . ?
C71A C72A C73A C74A 0.0 . . . . ?

_shelx_res_file                  
;
TITL ah133_a.res in P-1
    ah133.res
    created by SHELXL-2018/3 at 17:05:30 on 19-May-2021
REM Old TITL AH133
REM SHELXT solution in P-1: R1 0.115, Rweak 0.007, Alpha 0.055
REM <I/s> 0.000 for 0 systematic absences, Orientation as input
REM Formula found by SHELXT: C67 As7 K La2 O10 Si8
CELL 0.71073 15.7346 18.2731 19.7473 106.435 102.572 100.222
ZERR 2 0.0005 0.0006 0.0007 0.003 0.003 0.003
LATT 1
SFAC C H As K La O Si
UNIT 166 270 14 2 4 12 16
SIMU 0.01 0.02 2 C76A C77A C78A C75A C80A C79A
SIMU 0.01 0.02 2 C82B C83B C84B C85B C86B C81B
SIMU 0.01 0.02 2 C80B C75B C76B C77B C79B C78B
SIMU 0.01 0.02 2 C73B C71B C72B C70B C69B C74B
SIMU 0.01 0.02 2 C69A C74A C73A C72A C71A C70A
SIMU 0.01 0.02 2 C64 C65 C66 C67 C68 C63
SIMU 0.01 0.02 2 C17 Si3

L.S. 4 0 0
PLAN  53
SIZE 0.235 0.31 0.367
TEMP -173.15
CONF
BIND C4 La1
BIND La1 C13
BIND C3 La1
BIND C14 La1
BIND C1 La1
BIND C5 La1
BIND C2 La1
BIND C15 La1
BIND C16 La1
BIND C12 La1
BOND
list 4
MORE -1
BOND $H
fmap 2 53
acta
OMIT 0 -4 2
OMIT 5 1 8
OMIT -6 3 0
OMIT 9 -2 4
OMIT 12 -2 8
OMIT 0 -5 1
REM <olex2.extras>
REM <HklSrc "%.\\AH133.hkl">
REM </olex2.extras>

WGHT    0.090500   21.413700
FVAR       0.18925
LA2   5    0.778865    0.755675    0.349669    11.00000    0.01880    0.02417 =
         0.02351    0.00655    0.00459    0.00752
LA1   5    0.380657    0.653104    0.323428    11.00000    0.02097    0.02611 =
         0.02950    0.01103    0.00740    0.01080
AS3   3    0.579077    0.731318    0.346563    11.00000    0.01977    0.02348 =
         0.02795    0.00573    0.00600    0.00830
AS1   3    0.598712    0.603792    0.358257    11.00000    0.02150    0.02587 =
         0.02362    0.00745    0.00495    0.01031
AS4   3    0.700086    0.575855    0.284621    11.00000    0.02291    0.02549 =
         0.03067    0.00588    0.00812    0.01110
AS2   3    0.462075    0.513404    0.273134    11.00000    0.02330    0.02368 =
         0.02753    0.00740    0.00609    0.00838
AS5   3    0.461951    0.553103    0.168116    11.00000    0.02742    0.02956 =
         0.02395    0.00608    0.00298    0.00720
AS7   3    0.622127    0.595069    0.175445    11.00000    0.03003    0.03038 =
         0.02665    0.00694    0.01112    0.00963
AS6   3    0.540848    0.695366    0.215132    11.00000    0.02691    0.02770 =
         0.02898    0.01143    0.00539    0.00894
K1    4    0.580999    0.369993    0.192342    11.00000    0.03071    0.02974 =
         0.02595    0.01062    0.00598    0.01003
SI8   7    0.890049    0.691625    0.168003    11.00000    0.02819    0.04254 =
         0.02776    0.01222    0.00950    0.01699
SI5   7    0.828965    0.934669    0.554419    11.00000    0.02622    0.03522 =
         0.03117    0.00080    0.00630    0.01007
SI6   7    0.997195    0.683965    0.443954    11.00000    0.02298    0.03422 =
         0.03636    0.01404    0.00638    0.01271
SI2   7    0.267582    0.501094    0.423958    11.00000    0.04210    0.02890 =
         0.03398    0.01383    0.01537    0.01364
SI7   7    0.717622    0.938268    0.273559    11.00000    0.03838    0.03003 =
         0.05138    0.01843    0.01263    0.01502
SI1   7    0.399479    0.842939    0.497578    11.00000    0.02794    0.02681 =
         0.05040    0.00681    0.00534    0.00914
SI4   7    0.161985    0.488411    0.134987    11.00000    0.03585    0.02987 =
         0.03606    0.00866    0.00416    0.01141
SI3   7    0.302740    0.818614    0.212171    11.00000    0.05328    0.03210 =
         0.05389    0.02357    0.02661    0.02159
O1    6    0.647971    0.336710    0.318920    11.00000    0.03217    0.04273 =
         0.03348    0.02003    0.00061    0.00881
O6    6    0.465032    0.282294    0.251841    11.00000    0.03015    0.04007 =
         0.04051    0.01434    0.00961    0.01054
O4    6    0.512270    0.330844    0.035820    11.00000    0.06515    0.04310 =
         0.02755    0.01502    0.00843    0.02132
O5    6    0.395729    0.297816    0.116607    11.00000    0.03786    0.03663 =
         0.03635    0.00837   -0.00555    0.01095
O3    6    0.696704    0.390738    0.103398    11.00000    0.05719    0.03655 =
         0.04333    0.01235    0.02491    0.01059
O2    6    0.762979    0.350639    0.228571    11.00000    0.03478    0.03437 =
         0.05612    0.01683    0.01203    0.00804
C26   1    0.824927    0.702094    0.470605    11.00000    0.02263    0.04028 =
         0.02528    0.01379    0.00304    0.01066
AFIX  43
H26   2    0.800901    0.647536    0.461243    11.00000   -1.20000
AFIX   0
C36   1    0.859763    0.769568    0.236302    11.00000    0.02521    0.02992 =
         0.02753    0.01224    0.00853    0.00800
C35   1    0.781536    0.796894    0.221565    11.00000    0.02423    0.02736 =
         0.02909    0.01210    0.00889    0.00598
AFIX  43
H35   2    0.730015    0.770219    0.180489    11.00000   -1.20000
AFIX   0
C27   1    0.784622    0.761983    0.495874    11.00000    0.02520    0.04303 =
         0.01928    0.00962    0.00659    0.00677
AFIX  43
H27   2    0.728088    0.754856    0.506189    11.00000   -1.20000
AFIX   0
C4    1    0.435859    0.619921    0.457380    11.00000    0.03802    0.03821 =
         0.03038    0.01756    0.01444    0.02053
AFIX  43
H4    2    0.472777    0.584120    0.458214    11.00000   -1.20000
AFIX   0
C37   1    0.918757    0.827578    0.302482    11.00000    0.01908    0.03913 =
         0.03155    0.01796    0.00671    0.00755
AFIX  43
H37   2    0.977506    0.826086    0.326217    11.00000   -1.20000
AFIX   0
C5    1    0.466932    0.701502    0.476356    11.00000    0.02707    0.03940 =
         0.02838    0.01139    0.00911    0.01406
AFIX  43
H5    2    0.528332    0.730015    0.491157    11.00000   -1.20000
AFIX   0
C23   1    0.842194    0.837144    0.504094    11.00000    0.02470    0.03236 =
         0.02414    0.00706    0.00415    0.01000
C2    1    0.315957    0.672144    0.446744    11.00000    0.02895    0.03333 =
         0.03443    0.01371    0.01453    0.01571
AFIX  43
H2    2    0.255906    0.677375    0.438733    11.00000   -1.20000
AFIX   0
C13   1    0.273547    0.649547    0.183984    11.00000    0.02693    0.03393 =
         0.02615    0.01027    0.00639    0.01377
AFIX  43
H13   2    0.301259    0.640495    0.145227    11.00000   -1.20000
AFIX   0
C14   1    0.220810    0.589733    0.200406    11.00000    0.02315    0.03177 =
         0.03495    0.01538    0.00567    0.01385
C25   1    0.909258    0.736411    0.460929    11.00000    0.01783    0.03270 =
         0.02483    0.01068    0.00334    0.01109
C1    1    0.391716    0.735185    0.469960    11.00000    0.02741    0.03636 =
         0.02707    0.00686    0.00947    0.01467
C15   1    0.195634    0.630422    0.263537    11.00000    0.02272    0.04231 =
         0.03347    0.02233    0.00651    0.01274
AFIX  43
H15   2    0.160458    0.605955    0.288418    11.00000   -1.20000
AFIX   0
C24   1    0.917946    0.818478    0.482555    11.00000    0.01611    0.03465 =
         0.01943    0.00401   -0.00139    0.00258
AFIX  43
H24   2    0.968035    0.856216    0.482644    11.00000   -1.20000
AFIX   0
C16   1    0.230643    0.710995    0.282559    11.00000    0.02951    0.03785 =
         0.03141    0.01277    0.00794    0.02039
AFIX  43
H16   2    0.223100    0.750550    0.322304    11.00000   -1.20000
AFIX   0
C12   1    0.279654    0.724778    0.232914    11.00000    0.02833    0.02962 =
         0.03857    0.01426    0.00907    0.01324
C3    1    0.339403    0.598780    0.436444    11.00000    0.03532    0.03045 =
         0.03530    0.01374    0.01735    0.01584
C38   1    0.876950    0.886362    0.326669    11.00000    0.03098    0.02532 =
         0.02818    0.00477    0.00274    0.00255
AFIX  43
H38   2    0.902088    0.931127    0.370140    11.00000   -1.20000
AFIX   0
C34   1    0.790283    0.869350    0.276240    11.00000    0.02985    0.02260 =
         0.03012    0.01078    0.00720    0.00684
C39   1    0.654093    0.945113    0.343903    11.00000    0.05668    0.03955 =
         0.05852    0.00972    0.02502    0.02475
AFIX 137
H39A  2    0.622624    0.891956    0.339620    11.00000   -1.50000
H39B  2    0.610122    0.975827    0.335697    11.00000   -1.50000
H39C  2    0.696229    0.971143    0.393266    11.00000   -1.50000
AFIX   0
C50   1    0.565162    0.384667    0.012984    11.00000    0.08612    0.04994 =
         0.02949    0.01856    0.01816    0.02131
AFIX  23
H50A  2    0.566504    0.439353    0.041039    11.00000   -1.20000
H50B  2    0.538821    0.375314   -0.039986    11.00000   -1.20000
AFIX   0
C29   1    0.877374    1.012715    0.521423    11.00000    0.03668    0.03606 =
         0.04690    0.00239    0.00683    0.01447
AFIX 137
H29A  2    0.941526    1.015891    0.527242    11.00000   -1.50000
H29B  2    0.870264    1.063437    0.550157    11.00000   -1.50000
H29C  2    0.846080    1.000326    0.469320    11.00000   -1.50000
AFIX   0
C56   1    0.588546    0.296758    0.349564    11.00000    0.05557    0.05498 =
         0.03261    0.02757    0.01201    0.01320
AFIX  23
H56A  2    0.613169    0.315101    0.403812    11.00000   -1.20000
H56B  2    0.582541    0.239261    0.330453    11.00000   -1.20000
AFIX   0
C32   1    1.056627    0.719236    0.383608    11.00000    0.02937    0.04214 =
         0.04397    0.01173    0.01330    0.01538
AFIX 137
H32A  2    1.016198    0.701016    0.333453    11.00000   -1.50000
H32B  2    1.109813    0.698352    0.383252    11.00000   -1.50000
H32C  2    1.075385    0.777042    0.402120    11.00000   -1.50000
AFIX   0
C30   1    0.707541    0.925927    0.546237    11.00000    0.03133    0.05354 =
         0.05889    0.00852    0.01416    0.01526
AFIX 137
H30A  2    0.699104    0.977467    0.571457    11.00000   -1.50000
H30B  2    0.685871    0.887725    0.568823    11.00000   -1.50000
H30C  2    0.673531    0.907972    0.494109    11.00000   -1.50000
AFIX   0
C44   1    0.874951    0.594021    0.180219    11.00000    0.04338    0.03845 =
         0.04902    0.00607    0.02534    0.01301
AFIX 137
H44A  2    0.902076    0.600734    0.231920    11.00000   -1.50000
H44B  2    0.904243    0.561317    0.149101    11.00000   -1.50000
H44C  2    0.810528    0.568241    0.166115    11.00000   -1.50000
AFIX   0
C41   1    0.635564    0.903624    0.178932    11.00000    0.05421    0.06045 =
         0.06171    0.03754    0.01904    0.03267
AFIX 137
H41A  2    0.668733    0.904216    0.142365    11.00000   -1.50000
H41B  2    0.595448    0.938823    0.177211    11.00000   -1.50000
H41C  2    0.599829    0.849815    0.168001    11.00000   -1.50000
AFIX   0
C8    1    0.444979    0.886836    0.433019    11.00000    0.05545    0.03836 =
         0.05358    0.01983   -0.00165    0.00308
AFIX 137
H8A   2    0.502618    0.874508    0.430658    11.00000   -1.50000
H8B   2    0.453959    0.944216    0.451058    11.00000   -1.50000
H8C   2    0.402016    0.864605    0.383777    11.00000   -1.50000
AFIX   0
C20   1    0.222241    0.411275    0.136911    11.00000    0.04838    0.03347 =
         0.04807    0.00359    0.00714    0.01883
AFIX 137
H20A  2    0.277033    0.423598    0.121973    11.00000   -1.50000
H20B  2    0.183377    0.360193    0.102878    11.00000   -1.50000
H20C  2    0.238451    0.408890    0.186908    11.00000   -1.50000
AFIX   0
C53   1    0.343436    0.250790    0.146693    11.00000    0.02540    0.03399 =
         0.06451    0.01428   -0.00107    0.00671
AFIX  23
H53A  2    0.351064    0.196424    0.131850    11.00000   -1.20000
H53B  2    0.278866    0.248273    0.128197    11.00000   -1.20000
AFIX   0
C7    1    0.476874    0.891930    0.591995    11.00000    0.05103    0.03561 =
         0.04238    0.00399    0.01629    0.00890
AFIX 137
H7A   2    0.447415    0.878944    0.627531    11.00000   -1.50000
H7B   2    0.492122    0.949216    0.602926    11.00000   -1.50000
H7C   2    0.531974    0.873513    0.595410    11.00000   -1.50000
AFIX   0
C55   1    0.499612    0.312984    0.329608    11.00000    0.04675    0.04406 =
         0.03462    0.01189    0.01634    0.01052
AFIX  23
H55A  2    0.458397    0.287533    0.352477    11.00000   -1.20000
H55B  2    0.505520    0.370538    0.347370    11.00000   -1.20000
AFIX   0
C51   1    0.418469    0.326637    0.013206    11.00000    0.05198    0.05627 =
         0.04016    0.01395   -0.00570    0.02338
AFIX  23
H51A  2    0.396742    0.309215   -0.041191    11.00000   -1.20000
H51B  2    0.408261    0.379445    0.033237    11.00000   -1.20000
AFIX   0
C28   1    0.891865    0.962945    0.654252    11.00000    0.05156    0.04724 =
         0.03591    0.00226    0.00849    0.01346
AFIX 137
H28A  2    0.956700    0.972912    0.659741    11.00000   -1.50000
H28B  2    0.873159    0.919894    0.672525    11.00000   -1.50000
H28C  2    0.878563    1.010788    0.682594    11.00000   -1.50000
AFIX   0
C33   1    0.947731    0.575373    0.400298    11.00000    0.04591    0.03862 =
         0.09215    0.02268    0.02602    0.02005
AFIX 137
H33A  2    0.922768    0.554734    0.434520    11.00000   -1.50000
H33B  2    0.994699    0.549606    0.388315    11.00000   -1.50000
H33C  2    0.899736    0.564716    0.355118    11.00000   -1.50000
AFIX   0
C49   1    0.657141    0.374104    0.025825    11.00000    0.09658    0.05355 =
         0.03660    0.01583    0.02990    0.00498
AFIX  23
H49A  2    0.655542    0.319219   -0.001853    11.00000   -1.20000
H49B  2    0.694195    0.410094    0.008017    11.00000   -1.20000
AFIX   0
C18   1    0.251681    0.888071    0.266637    11.00000    0.05565    0.03566 =
         0.09185    0.01507    0.03042    0.02270
AFIX 137
H18A  2    0.186855    0.864761    0.254375    11.00000   -1.50000
H18B  2    0.261604    0.937272    0.255385    11.00000   -1.50000
H18C  2    0.279363    0.899210    0.319192    11.00000   -1.50000
AFIX   0
C43   1    0.816013    0.679992    0.076879    11.00000    0.06875    0.10773 =
         0.03390    0.02148    0.01625    0.05709
AFIX 137
H43A  2    0.753118    0.659950    0.074806    11.00000   -1.50000
H43B  2    0.831995    0.642640    0.038266    11.00000   -1.50000
H43C  2    0.823711    0.731223    0.069300    11.00000   -1.50000
AFIX   0
C54   1    0.374341    0.287129    0.228460    11.00000    0.02669    0.03125 =
         0.05793    0.01600    0.00767    0.00933
AFIX  23
H54A  2    0.371438    0.342904    0.243402    11.00000   -1.20000
H54B  2    0.335649    0.258349    0.250930    11.00000   -1.20000
AFIX   0
C42   1    1.009280    0.726024    0.172256    11.00000    0.02999    0.06013 =
         0.06533    0.03180    0.02373    0.01717
AFIX 137
H42A  2    1.018455    0.775703    0.161784    11.00000   -1.50000
H42B  2    1.025222    0.686190    0.135690    11.00000   -1.50000
H42C  2    1.047488    0.734449    0.221554    11.00000   -1.50000
AFIX   0
C10   1    0.334562    0.426908    0.414635    11.00000    0.07734    0.04554 =
         0.08342    0.02923    0.04005    0.03131
AFIX 137
H10A  2    0.363486    0.427836    0.375559    11.00000   -1.50000
H10B  2    0.294830    0.374327    0.402143    11.00000   -1.50000
H10C  2    0.380798    0.439320    0.461271    11.00000   -1.50000
AFIX   0
C52   1    0.368500    0.270292    0.040345    11.00000    0.05378    0.05009 =
         0.03818    0.00199   -0.00498    0.01630
AFIX  23
H52A  2    0.303019    0.264515    0.022262    11.00000   -1.20000
H52B  2    0.380376    0.217921    0.021739    11.00000   -1.20000
AFIX   0
C47   1    0.818041    0.399754    0.201492    11.00000    0.03296    0.04042 =
         0.08342    0.02377    0.02255    0.01031
AFIX  23
H47A  2    0.880526    0.394356    0.214093    11.00000   -1.20000
H47B  2    0.819077    0.455652    0.224781    11.00000   -1.20000
AFIX   0
C45   1    0.732541    0.318897    0.330529    11.00000    0.03748    0.05683 =
         0.05091    0.02760   -0.00032    0.01643
AFIX  23
H45A  2    0.725628    0.262885    0.302435    11.00000   -1.20000
H45B  2    0.758422    0.327644    0.383435    11.00000   -1.20000
AFIX   0
C46   1    0.793131    0.371027    0.305538    11.00000    0.02872    0.04544 =
         0.06469    0.01765    0.00165    0.01070
AFIX  23
H46A  2    0.793816    0.426755    0.329202    11.00000   -1.20000
H46B  2    0.855274    0.365367    0.320171    11.00000   -1.20000
AFIX   0
C31   1    1.081884    0.705218    0.533033    11.00000    0.03902    0.10830 =
         0.04477    0.02334    0.00303    0.03850
AFIX 137
H31A  2    1.113055    0.761476    0.552726    11.00000   -1.50000
H31B  2    1.125687    0.673910    0.525586    11.00000   -1.50000
H31C  2    1.051722    0.691512    0.567921    11.00000   -1.50000
AFIX   0
C6    1    0.284830    0.858810    0.494379    11.00000    0.03536    0.03759 =
         0.09354   -0.00200    0.01308    0.01585
AFIX 137
H6A   2    0.248314    0.841652    0.442991    11.00000   -1.50000
H6B   2    0.289997    0.914975    0.517987    11.00000   -1.50000
H6C   2    0.256025    0.828130    0.520480    11.00000   -1.50000
AFIX   0
C48   1    0.781269    0.376108    0.119822    11.00000    0.05916    0.03281 =
         0.07105    0.01119    0.04179    0.00667
AFIX  23
H48A  2    0.822229    0.406591    0.100167    11.00000   -1.20000
H48B  2    0.776454    0.319318    0.096690    11.00000   -1.20000
AFIX   0
C40   1    0.792268    1.038522    0.294723    11.00000    0.06831    0.03297 =
         0.10264    0.02717    0.03607    0.02374
AFIX 137
H40A  2    0.831662    1.056561    0.345245    11.00000   -1.50000
H40B  2    0.755196    1.075528    0.289656    11.00000   -1.50000
H40C  2    0.829049    1.035997    0.260355    11.00000   -1.50000
AFIX   0
C22   1    0.050489    0.457477    0.149655    11.00000    0.03419    0.04447 =
         0.08729    0.00753    0.01462    0.00556
AFIX 137
H22A  2    0.058939    0.450177    0.197747    11.00000   -1.50000
H22B  2    0.015773    0.407690    0.110835    11.00000   -1.50000
H22C  2    0.017870    0.498227    0.148130    11.00000   -1.50000
AFIX   0
C9    1    0.223342    0.507880    0.505226    11.00000    0.10350    0.04767 =
         0.07691    0.02915    0.05672    0.01560
AFIX 137
H9A   2    0.273075    0.516626    0.548699    11.00000   -1.50000
H9B   2    0.178730    0.458615    0.495640    11.00000   -1.50000
H9C   2    0.194980    0.551963    0.514032    11.00000   -1.50000
AFIX   0
C21   1    0.138951    0.498037    0.041321    11.00000    0.13595    0.04823 =
         0.03260    0.00719   -0.00785    0.01775
AFIX 137
H21A  2    0.120013    0.546667    0.043124    11.00000   -1.50000
H21B  2    0.091003    0.452587    0.006499    11.00000   -1.50000
H21C  2    0.193768    0.499900    0.025264    11.00000   -1.50000
AFIX   0
C19   1    0.235272    0.795178    0.113080    11.00000    0.12571    0.06656 =
         0.06104    0.03638    0.03924    0.02892
AFIX 137
H19A  2    0.261965    0.761721    0.080048    11.00000   -1.50000
H19B  2    0.236023    0.844360    0.102211    11.00000   -1.50000
H19C  2    0.172977    0.767345    0.105797    11.00000   -1.50000
AFIX   0
C11   1    0.165688    0.468711    0.340942    11.00000    0.06293    0.05915 =
         0.07797    0.03368    0.01078    0.00282
AFIX 137
H11A  2    0.125583    0.503448    0.350040    11.00000   -1.50000
H11B  2    0.133531    0.414279    0.332096    11.00000   -1.50000
H11C  2    0.185160    0.471627    0.297682    11.00000   -1.50000
AFIX   0
C17   1    0.419672    0.865032    0.226419    11.00000    0.06615    0.06416 =
         0.16767    0.07511    0.06062    0.02893
AFIX 137
H17A  2    0.449849    0.888909    0.279341    11.00000   -1.50000
H17B  2    0.423425    0.906019    0.203374    11.00000   -1.50000
H17C  2    0.449117    0.825326    0.204266    11.00000   -1.50000
AFIX   0

C60   1    1.044319    0.756631    0.780942    11.00000    0.08422    0.07119 =
         0.09036    0.03355    0.02442    0.03162
AFIX  43
H60   2    1.100171    0.752725    0.808013    11.00000   -1.20000
AFIX   0
C62   1    0.957521    0.776861    0.674619    11.00000    0.07210    0.07695 =
         0.09585    0.03145    0.03701    0.03305
AFIX  43
H62   2    0.953363    0.785991    0.629120    11.00000   -1.20000
AFIX  66

C65   1    0.293680    0.014064    0.098927    11.00000    0.12810    0.07746 =
         0.10166    0.02472    0.01076    0.03298
AFIX  43
H65   2    0.288449   -0.014359    0.049180    11.00000   -1.20000
AFIX  65
C66   1    0.218183    0.031176    0.118972    11.00000    0.11348    0.07535 =
         0.10257    0.03973    0.01915    0.01698
AFIX  43
H66   2    0.161354    0.014449    0.082924    11.00000   -1.20000
AFIX  65
C67   1    0.225837    0.072763    0.191759    11.00000    0.12810    0.07678 =
         0.10378    0.04011    0.02633    0.00744
AFIX  43
H67   2    0.174238    0.084458    0.205459    11.00000   -1.20000
AFIX  65
C68   1    0.308986    0.097237    0.244503    11.00000    0.13270    0.06926 =
         0.09305    0.04920    0.01782    0.01069
AFIX  43
H68   2    0.314217    0.125660    0.294251    11.00000   -1.20000
AFIX  65
C63   1    0.384484    0.080125    0.224460    11.00000    0.12072    0.07014 =
         0.09072    0.04438    0.00401    0.01417
AFIX  43
H63   2    0.441313    0.096852    0.260508    11.00000   -1.20000
AFIX  65
C64   1    0.376832    0.038538    0.151672    11.00000    0.11805    0.07239 =
         0.10451    0.03708    0.01822    0.03680
AFIX  43
H64   2    0.428431    0.026843    0.137973    11.00000   -1.20000
AFIX   0

C61   1    1.038080    0.776009    0.718948    11.00000    0.07946    0.08308 =
         0.10817    0.03214    0.05056    0.02651
AFIX  43
H61   2    1.091564    0.789610    0.705423    11.00000   -1.20000
AFIX   0
C57   1    0.883833    0.763743    0.700169    11.00000    0.08703    0.05954 =
         0.14118    0.04328    0.03209    0.02432
AFIX  43
H57   2    0.827994    0.767372    0.672812    11.00000   -1.20000
AFIX   0
C58   1    0.886895    0.745838    0.762624    11.00000    0.07581    0.06527 =
         0.13726    0.04154    0.04755    0.01911
AFIX  43
H58   2    0.833585    0.735678    0.777274    11.00000   -1.20000
AFIX   0
C59   1    0.966611    0.742399    0.804501    11.00000    0.10730    0.07360 =
         0.15282    0.06243    0.06219    0.03808
AFIX  43
H59   2    0.969550    0.730622    0.848700    11.00000   -1.20000
AFIX  66

PART 1
C78A  1    0.843617    0.895545    0.029404    10.50000    0.07958    0.07422 =
         0.07538    0.03300    0.02085   -0.00976
AFIX  43
H78A  2    0.786245    0.892343   -0.000886    10.50000   -1.20000
AFIX  65
C77A  1    0.862943    0.926005    0.105580    10.50000    0.08919    0.07961 =
         0.07605    0.02499    0.02097   -0.01102
AFIX  43
H77A  2    0.818780    0.943621    0.127352    10.50000   -1.20000
AFIX  65
C76A  1    0.946887    0.930690    0.149899    10.50000    0.09575    0.08224 =
         0.06898    0.03257    0.02114   -0.01458
AFIX  43
H76A  2    0.960095    0.951508    0.201961    10.50000   -1.20000
AFIX  65
C75A  1    1.011506    0.904915    0.118043    10.50000    0.08697    0.08394 =
         0.08389    0.03507    0.01428   -0.01167
AFIX  43
H75A  2    1.068878    0.908118    0.148333    10.50000   -1.20000
AFIX  65
C80A  1    0.992181    0.874455    0.041867    10.50000    0.08983    0.08143 =
         0.08504    0.03298    0.01951   -0.00972
AFIX  43
H80A  2    1.036345    0.856839    0.020095    10.50000   -1.20000
AFIX  65
C79A  1    0.908237    0.869770   -0.002453    10.50000    0.08704    0.07896 =
         0.08087    0.03167    0.02518   -0.00481
AFIX  43
H79A  2    0.895030    0.848952   -0.054515    10.50000   -1.20000
AFIX  66
PART -2
C84B  1    0.810801    0.953575    0.064881    10.50000    0.08483    0.07176 =
         0.11070    0.04255    0.01202    0.00990
AFIX  43
H84B  2    0.752602    0.944365    0.032679    10.50000   -1.20000
AFIX  65
C83B  1    0.828439    0.901410    0.102225    10.50000    0.07983    0.05810 =
         0.10106    0.04498    0.01599    0.00286
AFIX  43
H83B  2    0.782295    0.856547    0.095547    10.50000   -1.20000
AFIX  65
C82B  1    0.913593    0.914886    0.149342    10.50000    0.07470    0.05871 =
         0.09096    0.04867    0.01550   -0.00121
AFIX  43
H82B  2    0.925648    0.879233    0.174865    10.50000   -1.20000
AFIX  65
C81B  1    0.981109    0.980528    0.159113    10.50000    0.08252    0.06354 =
         0.09972    0.04768    0.01771   -0.00633
AFIX  43
H81B  2    1.039308    0.989739    0.191315    10.50000   -1.20000
AFIX  65
C86B  1    0.963472    1.032694    0.121769    10.50000    0.08429    0.06217 =
         0.11583    0.03910    0.01300    0.00585
AFIX  43
H86B  2    1.009617    1.077558    0.128447    10.50000   -1.20000
AFIX  65
C85B  1    0.878319    1.019219    0.074652    10.50000    0.08597    0.06660 =
         0.11298    0.04842    0.01022    0.00959
AFIX  43
H85B  2    0.866265    1.054872    0.049129    10.50000   -1.20000
AFIX  66

C75B  1    0.954954    0.858097   -0.031774    10.50000    0.13752    0.11540 =
         0.15461    0.02758    0.06869   -0.02289
AFIX  43
H75B  2    0.898611    0.869514   -0.030496    10.50000   -1.20000
AFIX  65
C80B  1    0.976011    0.794866   -0.012001    10.50000    0.14292    0.11104 =
         0.15013    0.02857    0.06237   -0.02521
AFIX  43
H80B  2    0.934060    0.763068    0.002791    10.50000   -1.20000
AFIX  65
C79B  1    1.058449    0.778161   -0.013870    10.50000    0.14672    0.10487 =
         0.14637    0.02581    0.05686   -0.01777
AFIX  43
H79B  2    1.072840    0.734945   -0.000356    10.50000   -1.20000
AFIX  65
C78B  1    1.119830    0.824686   -0.035513    10.50000    0.14269    0.10196 =
         0.14252    0.02564    0.05744   -0.01387
AFIX  43
H78B  2    1.176172    0.813268   -0.036791    10.50000   -1.20000
AFIX  65
C77B  1    1.098774    0.887917   -0.055286    10.50000    0.13469    0.10661 =
         0.14468    0.02688    0.06136   -0.01250
AFIX  43
H77B  2    1.140725    0.919715   -0.070078    10.50000   -1.20000
AFIX  65
C76B  1    1.016336    0.904623   -0.053417    10.50000    0.13386    0.11367 =
         0.15146    0.02448    0.06933   -0.01820
AFIX  43
H76B  2    1.001945    0.947839   -0.066932    10.50000   -1.20000
AFIX  66

PART -1
C71B  1    0.538565    0.124959    0.009218    10.50000    0.07022    0.05030 =
         0.05656    0.01760    0.00256    0.01012
AFIX  43
H71B  2    0.500777    0.143383   -0.023138    10.50000   -1.20000
AFIX  65
C72B  1    0.608173    0.178428    0.068215    10.50000    0.07089    0.04680 =
         0.05997    0.02148    0.00660    0.00784
AFIX  43
H72B  2    0.617959    0.233396    0.076181    10.50000   -1.20000
AFIX  65
C73B  1    0.663463    0.151471    0.115557    10.50000    0.08135    0.04901 =
         0.05997    0.01665   -0.00032   -0.00119
AFIX  43
H73B  2    0.711037    0.188015    0.155879    10.50000   -1.20000
AFIX  65
C74B  1    0.649145    0.071045    0.103902    10.50000    0.08436    0.04806 =
         0.06481    0.02657   -0.01056    0.00945
AFIX  43
H74B  2    0.686933    0.052621    0.136258    10.50000   -1.20000
AFIX  65
C69B  1    0.579538    0.017575    0.044905    10.50000    0.08621    0.04881 =
         0.06236    0.02199   -0.00984   -0.00060
AFIX  43
H69B  2    0.569752   -0.037393    0.036940    10.50000   -1.20000
AFIX  65
C70B  1    0.524247    0.044531   -0.002437    10.50000    0.07921    0.05324 =
         0.05931    0.01217   -0.00062    0.00204
AFIX  43
H70B  2    0.476674    0.007987   -0.042759    10.50000   -1.20000
AFIX  66

PART 2
C72A  1    0.644367    0.162310    0.046971    10.50000    0.07908    0.05099 =
         0.08101    0.01807    0.01436    0.00461
AFIX  43
H72A  2    0.647697    0.173453    0.003317    10.50000   -1.20000
AFIX  65
C73A  1    0.576630    0.179949    0.078743    10.50000    0.07361    0.03744 =
         0.08282    0.01577    0.00895    0.00690
AFIX  43
H73A  2    0.533666    0.203147    0.056805    10.50000   -1.20000
AFIX  65
C74A  1    0.571757    0.163646    0.142615    10.50000    0.06448    0.02967 =
         0.07646   -0.00205    0.02918    0.00540
AFIX  43
H74A  2    0.525462    0.175701    0.164330    10.50000   -1.20000
AFIX  65
C69A  1    0.634620    0.129704    0.174714    10.50000    0.07520    0.04419 =
         0.06962    0.00546    0.01834    0.00273
AFIX  43
H69A  2    0.631289    0.118562    0.218367    10.50000   -1.20000
AFIX  65
C70A  1    0.702357    0.112065    0.142942    10.50000    0.07461    0.05303 =
         0.07330    0.00767    0.01664    0.01557
AFIX  43
H70A  2    0.745321    0.088868    0.164880    10.50000   -1.20000
AFIX  65
C71A  1    0.707231    0.128368    0.079070    10.50000    0.07271    0.06332 =
         0.07721    0.00536    0.01790    0.01276
AFIX  43
H71A  2    0.753526    0.116312    0.057356    10.50000   -1.20000
AFIX   0
HKLF 4


REM  ah133_a.res in P-1
REM wR2 = 0.1760, GooF = S = 1.027, Restrained GooF = 1.025 for all data
REM R1 = 0.0629 for 19894 Fo > 4sig(Fo) and 0.0880 for all 27226 data
REM 1051 parameters refined using 222 restraints

END

WGHT      0.0905     21.4213

REM Highest difference peak  4.346,  deepest hole -1.570,  1-sigma level  0.181
Q1    1   0.3669  0.6356  0.2775  11.00000  0.05    4.35
Q2    1   0.7455  0.7381  0.3820  11.00000  0.05    3.66
Q3    1   0.3544  0.6340  0.3631  11.00000  0.05    3.43
Q4    1   0.4225  0.6812  0.2950  11.00000  0.05    2.64
Q5    1   0.8101  0.7835  0.3199  11.00000  0.05    2.52
Q6    1   0.4992  0.5387  0.2457  11.00000  0.05    2.17
Q7    1   0.5158  0.6800  0.2553  11.00000  0.05    2.05
Q8    1   0.5493  0.7152  0.3819  11.00000  0.05    2.03
Q9    1   0.5791  0.5953  0.4001  11.00000  0.05    1.94
Q10   1   0.5031  0.5756  0.1411  11.00000  0.05    1.92
Q11   1   0.5021  0.5404  0.1583  11.00000  0.05    1.91
Q12   1   0.6324  0.6365  0.3415  11.00000  0.05    1.79
Q13   1   0.7386  0.6034  0.2592  11.00000  0.05    1.71
Q14   1   0.6597  0.6195  0.1452  11.00000  0.05    1.70
Q15   1   0.6032  0.5780  0.2177  11.00000  0.05    1.65
Q16   1   0.6110  0.7614  0.3189  11.00000  0.05    1.61
Q17   1   0.4397  0.4973  0.3153  11.00000  0.05    1.61
Q18   1   0.6734  0.5620  0.3239  11.00000  0.05    1.52
Q19   1   0.4428  0.5384  0.2130  11.00000  0.05    1.46
Q20   1   0.5771  0.7203  0.1823  11.00000  0.05    1.41
Q21   1   0.6146  0.3986  0.1662  11.00000  0.05    1.34
Q22   1   0.7298  0.6139  0.2771  11.00000  0.05    1.31
Q23   1   0.6568  0.5861  0.1970  11.00000  0.05    1.27
Q24   1   0.8491  0.9752  0.5430  11.00000  0.05    1.19
Q25   1   0.8606  0.6598  0.1977  11.00000  0.05    1.08
Q26   1   0.3238  0.5015  0.4170  11.00000  0.05    1.07
Q27   1   0.3223  0.7972  0.1192  11.00000  0.05    1.03
Q28   1   0.5803  0.6825  0.1995  11.00000  0.05    1.02
Q29   1   0.1612  0.5203  0.4174  11.00000  0.05    1.01
Q30   1   0.3798  0.8313  0.5418  11.00000  0.05    0.97
Q31   1   0.3552  0.8352  0.1995  11.00000  0.05    0.91
Q32   1   0.2660  0.4192  0.3328  11.00000  0.05    0.91
Q33   1   0.7664  0.7114  0.2946  11.00000  0.05    0.91
Q34   1   0.4345  0.3199  0.0849  11.00000  0.05    0.88
Q35   1   0.2997  0.8031  0.2595  11.00000  0.05    0.82
Q36   1   0.3256  0.4806  0.5058  11.00000  0.05    0.82
Q37   1   0.8384  0.3814  0.1593  11.00000  0.05    0.79
Q38   1   1.0250  0.8425  0.7078  11.00000  0.05    0.78
Q39   1   0.4419  0.4757  0.2192  11.00000  0.05    0.76
Q40   1   0.5830  0.7601  0.3953  11.00000  0.05    0.74
Q41   1   0.1463  0.4763  0.1740  11.00000  0.05    0.74
Q42   1   0.3596  0.7008  0.4216  11.00000  0.05    0.73
Q43   1   0.3542  0.0204  0.0854  11.00000  0.05    0.72
Q44   1   0.9391  1.0000  0.1432  11.00000  0.05    0.71
Q45   1   0.9759  0.6794  0.4820  11.00000  0.05    0.71
Q46   1   0.5785  0.5592  0.3009  11.00000  0.05    0.70
Q47   1   0.1077  0.4614  0.1358  11.00000  0.05    0.70
Q48   1   0.4761  0.5756  0.3190  11.00000  0.05    0.69
Q49   1   0.6981  0.6317  0.3228  11.00000  0.05    0.69
Q50   1   0.5765  0.3536  0.0494  11.00000  0.05    0.69
Q51   1   0.4613  0.6235  0.2051  11.00000  0.05    0.68
Q52   1   0.4818  0.2960  0.2197  11.00000  0.05    0.68
Q53   1   0.9411  0.7184  0.6573  11.00000  0.05    0.67
;
_shelx_res_checksum              91817
_shelx_hkl_file                  
;
 -15   2  -5  244.57   10.45   0
 -15   3  -3  124.13    9.26   0
 -14   1  -5    0.21    4.13   0
 -14   2  -3   -2.41    4.88   0
 -13   1  -3   10.57    4.73   0
 -12  -1  -6   21.98    3.61   0
 -12   5   2  217.53   10.44   0
 -11   4   2   -2.47    4.65   0
 -10   1   0  370.77    9.83   0
 -10   2   1  240.32    8.80   0
  -9  -1  -2  193.36    6.00   0
  -9   7   4  626.52   15.42   0
  -8  -2  -3   95.76    3.77   0
  -8   1   1 1123.56   15.48   0
  -8   6   4   39.61    5.24   0
  -7   2   2 1519.61   18.01   0
  -5   6   4 1556.52   19.45   0
  -3  -6 -17  131.21    9.20   0
  -3  -6 -16   22.47    6.01   0
  -3  -6 -12  107.73    6.35   0
  -3  -6 -11  180.65    7.36   0
  -3   4   3  202.14    6.07   0
  -3  14   4  336.94   11.28   0
  -2  -6 -18    2.28    5.93   0
  -2  -6 -10  151.49    6.80   0
  -2  10   4  478.42   11.12   0
  -2  11   4   70.40    5.35   0
  -2  12   4   12.86    4.41   0
  -1  -6 -19    5.43    6.58   0
  -1  -6 -10   21.41    4.42   0
   0  -6 -20  100.63   10.52   0
   0  -6 -10  708.17   14.16   0
   0  13   3  327.67    9.55   0
   1  -6 -20   13.33    7.28   0
   1  -6 -10  788.54   15.72   0
   1  -5  -7  643.82   12.12   0
   2  -6 -21   40.53   10.19   0
   2  13   2   -1.07    2.80   0
   2  17   1    1.57    3.19   0
   3  -6 -21  180.71   14.83   0
   3  -6 -20   93.05   11.40   0
   3  -6 -12   53.31    6.54   0
   3  -5  -8   62.81    5.79   0
   4  -6 -20   22.18    8.58   0
   4  -6 -19   -6.76    7.29   0
   4  -6 -13   31.41    6.54   0
   4  -5  -9    5.55    4.30   0
   5  -6 -19   -5.83    7.97   0
   5  -6 -18  175.67   13.33   0
   5  -6 -17  453.19   18.28   0
   5  -6 -16    8.42    8.33   0
   5  -6 -15  304.57   14.39   0
   5  -6 -14  288.93   13.85   0
   5  -5 -10   15.03    4.99   0
   5  -3  -6   13.22    4.40   0
   6  -5 -11    6.85    5.45   0
   6  -3  -7  756.74   15.26   0
   7  -5 -21    0.67    8.12   0
   7  -5 -14   66.52    9.20   0
   7  -5 -13  137.43   10.93   0
   7  -4 -10   14.45    5.37   0
   8  -5 -21    8.68   10.38   0
   8  -5 -20  129.26   13.56   0
   8  -5 -19   18.65    9.42   0
   8  -5 -18  159.68   13.74   0
   8  -5 -17    0.47    8.57   0
   8  -5 -16   12.92    7.83   0
   8  -4 -12   18.30    6.38   0
   9  -4 -14  184.10   12.43   0
   9  -3 -11    9.83    6.02   0
   9  -2  -9  451.61   13.77   0
   9  -1  -8  566.96   14.45   0
   9   1  -6  478.14   11.57   0
  10  -4 -20   19.78    9.67   0
  10  -4 -19   24.77   10.48   0
  10  -4 -18  333.84   18.56   0
  10  -4 -17  127.32   12.73   0
  10  -3 -13  173.21   11.89   0
  10  -2 -11    0.38    5.71   0
  10   3  -6  250.99    8.57   0
  10   5  -5  214.76    7.28   0
  11  -3 -18   62.84    9.49   0
  11  -3 -17   -2.70    9.02   0
  11  -3 -16   -0.73    8.51   0
  11  -2 -13  517.50   18.19   0
  11  -1 -11 1066.02   22.59   0
  12  -2 -17  -13.30    7.91   0
  12  -2 -16   12.76    8.97   0
  12  -1 -13  126.90   10.60   0
  12   0 -12   29.67    7.13   0
  12   8  -7    6.69    3.76   0
  13  -1 -17   49.35   10.80   0
  13  -1 -16  258.23   15.32   0
  13   0 -14    2.58    6.62   0
  14   0 -18  140.44   14.02   0
  14   0 -17  100.88   11.68   0
  14   1 -15    2.31    7.24   0
  14   2 -14   16.91    7.37   0
  14   4 -12   37.07    7.23   0
  14   9 -10   18.76    5.73   0
  14  10 -10   27.70    5.61   0
  15   2 -17    9.94    8.22   0
  15   3 -15   28.66    8.65   0
  15   4 -14   21.26    8.19   0
  15   8 -12    1.39    6.02   0
  15   9 -12    6.17    5.19   0
  16   4 -17   18.05    8.36   0
  16   5 -16   15.80    7.75   0
  16   6 -15    8.17    7.02   0
  16   7 -15    4.24    6.57   0
  16   9 -14   45.99    7.97   0
  16  10 -14   -1.64    5.17   0
  16  11 -14   23.64    6.38   0
  17   8 -17   10.31    7.12   0
  17   9 -17   37.89    8.43   0
 -14   3  -2    1.75    5.59   0
 -12   0  -4  104.82    6.29   0
 -12   4   1   -2.29    4.43   0
 -11   1  -1   19.54    3.70   0
 -11   2   0  146.26    7.77   0
 -11   3   1  319.17   10.65   0
 -11   6   3  144.00    8.23   0
  -9   3   2 1003.23   16.92   0
  -9   5   3  315.80   10.67   0
  -8   7   4  110.42    7.60   0
  -7  -1  -1  436.46    7.72   0
  -7   1   1  776.37   12.38   0
  -7   4   3   94.89    6.01   0
  -6  -2  -2  349.63    5.39   0
  -6   2   2 2829.79   22.87   0
  -5   7   4  124.53    6.76   0
  -4  -6 -15   41.93    5.86   0
  -4  -6 -13   14.78    4.21   0
  -4  -6 -12   36.45    4.84   0
  -4   4   3 1376.27   15.71   0
  -4   7   4 1492.60   18.70   0
  -3  -6 -10  110.77    5.77   0
  -3   8   4  389.44    9.79   0
  -3   9   4  249.66    8.41   0
  -3  10   4  100.28    6.88   0
  -3  11   4 1152.48   18.37   0
  -3  12   4 1715.34   22.80   0
  -3  13   4  436.84   12.41   0
  -2   5   3  146.60    5.50   0
  -1  -6  -9   81.46    5.33   0
  -1   6   3  864.63   11.25   0
  -1  15   3  519.58   12.86   0
   0  -6  -9  199.62    7.94   0
   0   8   3  796.17   11.24   0
   0   9   3  383.86    8.51   0
   0  10   3  510.95   10.14   0
   0  11   3   11.64    3.30   0
   0  12   3  364.62    9.43   0
   0  17   2  134.39    7.48   0
   1  -6 -21    9.89    7.47   0
   1   5   2  248.02    4.63   0
   1  15   2   82.32    5.79   0
   2  -6 -22    8.03    7.92   0
   2  -6 -10   92.99    6.71   0
   2  -5  -7  484.25   11.21   0
   2  11   2   41.34    3.62   0
   2  12   2    2.49    2.54   0
   3  -6 -22   12.68    9.33   0
   3  -6 -11   27.04    5.41   0
   3  14   1  616.17   10.91   0
   4  -6 -22   25.47    9.89   0
   4  -6 -21   14.65    8.70   0
   4  -6 -12  299.92   12.20   0
   5  -6 -21   53.03   11.01   0
   5  -6 -20   92.27   11.34   0
   5  -6 -13   89.36    8.55   0
   5  12   0    2.35    2.02   0
   6  -6 -20  153.03   13.33   0
   6  -6 -19   51.54   10.51   0
   6  -6 -18   -1.50    8.03   0
   6  -6 -17  100.34   11.44   0
   6  -6 -16  202.22   13.41   0
   6  -6 -15   17.24    7.71   0
   6   5  -1    9.04    1.45   0
   7  -5 -12  858.37   20.87   0
   7  14  -2    0.26    1.51   0
   8  -5 -15   11.82    7.47   0
   8  -5 -14   66.95    9.32   0
   8  -4 -11   17.89    5.99   0
   8  -3  -9  122.19    8.21   0
   8   2  -4  176.15    6.24   0
   9  -5 -20    1.87    7.92   0
   9  -5 -19    9.38    9.05   0
   9  -5 -18   93.12   12.20   0
   9  -5 -17   79.65   11.15   0
   9  -4 -13  350.47   15.43   0
   9   2  -5  960.73   15.14   0
  10  -4 -16  388.09   18.50   0
  10  -4 -15  927.22   25.38   0
  10  -3 -12  117.15   10.05   0
  10  -2 -10  580.83   16.48   0
  10   0  -8  207.55    9.23   0
  10   1  -7   79.41    6.18   0
  11  -3 -15   12.50    8.28   0
  11  -2 -12  672.49   19.73   0
  11   3  -7  164.21    7.73   0
  12  -3 -19  445.17   21.30   0
  12  -3 -18   -8.87    8.34   0
  12  -2 -15  103.54   11.42   0
  12   0 -11   49.63    7.58   0
  12   1 -10    6.14    5.32   0
  12   2  -9  807.28   17.87   0
  12   4  -8  751.47   16.06   0
  12   7  -7   19.96    4.20   0
  13  -2 -19  145.83   14.39   0
  13  -2 -18   97.61   12.76   0
  13  -1 -15    5.46    7.94   0
  13   0 -13    2.21    6.31   0
  13   1 -12   29.32    6.92   0
  13   5  -9  141.06    8.38   0
  14  -1 -19   -0.82   10.04   0
  14   0 -16   79.58   10.75   0
  14   1 -14   -0.73    6.92   0
  14   2 -13   -1.58    6.36   0
  14   3 -12  156.05   10.49   0
  14   7 -10    9.24    5.42   0
  15   1 -18    4.65    8.19   0
  15   1 -17    1.18    7.61   0
  15   2 -16   61.65   10.03   0
  15   5 -13  146.03   11.13   0
  15   7 -12   12.18    5.96   0
  16   3 -18   27.44    9.39   0
  16   3 -17   31.23    8.59   0
  16   4 -16   14.68    7.73   0
  16   5 -15   10.62    8.00   0
  16   7 -14   11.97    6.53   0
  17   7 -17    1.66    7.00   0
  17   8 -16   45.07    9.37   0
  17   9 -16   18.81    7.09   0
  17  10 -16   10.52    6.80   0
 -14   1  -6   15.70    5.06   0
 -14   4  -1    6.17    5.60   0
 -13   3  -1  250.19   10.26   0
 -13   4   0   34.72    6.30   0
 -12   2  -1  485.43   12.69   0
 -12   3   0   18.85    4.59   0
 -11  -2  -8   16.39    2.80   0
 -11   5   2 1026.14   19.68   0
 -10   4   2  653.33   14.84   0
 -10   6   3   17.03    5.34   0
  -9  -3  -7   21.83    2.34   0
  -9   0  -1  608.48   11.08   0
  -9   1   0   26.60    4.10   0
  -9   2   1  511.99   11.64   0
  -8   3   2  506.15   11.65   0
  -7   0   0   13.36    3.14   0
  -6   4   3   33.39    4.37   0
  -5   4   3  224.01    7.19   0
  -5   8   4  579.42   12.88   0
  -4  -6 -16    2.93    4.53   0
  -4  -6 -11   49.41    4.66   0
  -4   2   2  156.33    5.17   0
  -4   9   4    1.12    3.57   0
  -2  -6  -9  646.48   11.57   0
  -2  -4  -4   74.07    2.93   0
  -1  -4  -4  169.57    4.50   0
  -1   3   2   65.96    3.03   0
  -1  14   3  198.77    8.52   0
   0  -5  -6 1218.81   14.73   0
   0  16   2   13.22    4.39   0
   1  -7 -16    3.71    6.34   0
   1  -7 -15  151.46   10.07   0
   1  -6 -22    0.95    7.35   0
   1  -2  -2  687.87    7.50   0
   1  14   2   28.63    4.73   0
   1  18   1   12.84    4.10   0
   2  -7 -16    7.17    6.70   0
   2  -7 -15   -0.73    6.30   0
   2  -4  -5  154.47    6.02   0
   2   9   2  541.81    8.33   0
   2  10   2  151.52    5.06   0
   2  16   1   45.54    4.79   0
   3  -6 -10  113.85    7.39   0
   4  -6 -11  339.00   12.35   0
   4  -5  -8    1.82    4.25   0
   4  -4  -6 1906.45   21.57   0
   5  -6 -22   -4.01    8.51   0
   5  -6 -12  468.02   15.20   0
   5  -5  -9   57.44    6.18   0
   5  -4  -7   57.84    5.91   0
   6  -6 -21   13.75    9.64   0
   6  -6 -14  241.06   13.04   0
   6  -6 -13   69.55    8.77   0
   6  -5 -10  183.62    9.59   0
   6  -2  -5 1837.97   20.42   0
   6  13  -1    7.52    2.13   0
   7  -6 -21   13.07   10.17   0
   7  -6 -20    7.32    8.79   0
   7  -6 -19   11.54    8.74   0
   7  -6 -18   -1.90    8.04   0
   7  -6 -17    9.46    8.17   0
   7  -6 -16   96.59   10.65   0
   7  -6 -15   24.07    8.02   0
   7  -5 -11  139.65    9.56   0
   7  -4  -9  263.03   10.82   0
   7  -2  -6   97.02    6.51   0
   7  -1  -5  327.99    9.35   0
   8  -5 -13   13.59    7.15   0
   8  -4 -10   44.06    6.39   0
   8  -1  -6  716.19   14.45   0
   9  -5 -16  119.10   12.46   0
   9  -5 -15  153.75   12.42   0
   9  -4 -12  260.89   13.22   0
   9  -3 -10   73.04    7.50   0
   9  -1  -7  204.11    8.83   0
  10  -4 -14   -2.57    8.10   0
  10   4  -5  435.85   10.26   0
  11  -4 -20   -5.26    9.17   0
  11  -4 -19   93.30   12.96   0
  11  -4 -18    1.27    9.85   0
  11  -4 -17  202.60   15.04   0
  11  -3 -14  105.96    9.76   0
  11  -3 -13  515.95   18.32   0
  11  -1 -10   69.92    7.89   0
  11   0  -9  154.98    9.34   0
  12  -3 -17   78.91   11.54   0
  12  -3 -16   72.72   11.26   0
  12  -2 -14  200.79   13.10   0
  12  -1 -12   16.71    7.22   0
  12   3  -8  332.96   12.01   0
  13  -2 -17   34.39   10.27   0
  13  -2 -16   18.77    9.44   0
  13  -1 -14   10.34    7.78   0
  13   1 -11  146.12   10.49   0
  13   4  -9   62.13    7.68   0
  13   7  -8   69.31    6.24   0
  14  -1 -18  243.98   16.04   0
  14  -1 -17   20.13    9.99   0
  14   0 -15   18.65    8.38   0
  14   4 -11   91.66    8.31   0
  15   0 -18    3.84    8.55   0
  15   1 -16  104.92   11.26   0
  15   2 -15   89.65   10.66   0
  15   4 -13  282.98   13.94   0
  15   5 -12  203.47   11.97   0
  15   6 -12   -4.78    5.29   0
  15   9 -11    5.74    5.44   0
  15  10 -11    3.86    5.21   0
  15  11 -11   -2.44    4.60   0
  16   2 -18  131.66   13.55   0
  16   3 -16   71.88    9.66   0
  16   4 -15   42.61    8.97   0
  16   6 -14    8.11    6.63   0
  16   8 -13    5.01    6.23   0
  16   9 -13   28.70    6.88   0
  16  10 -13    8.07    6.00   0
  17   5 -17   20.44    8.76   0
  17   6 -17   -1.78    6.88   0
  17  10 -15   26.10    7.41   0
 -12   5   1  381.90   13.35   0
 -11   0  -3  274.24    8.41   0
 -10   0  -2  546.94   10.96   0
 -10   3   1  138.60    7.26   0
 -10   7   3  154.72    8.78   0
  -9   4   2  895.77   16.65   0
  -9   6   3  231.30    9.49   0
  -8   9   4 1965.58   26.67   0
  -7   9   4  879.59   17.39   0
  -6   1   1  303.96    7.33   0
  -6   8   4  300.71   10.06   0
  -6   9   4   36.80    5.34   0
  -5   9   4   30.67    4.74   0
  -5  10   4  110.54    6.80   0
  -5  11   4    3.83    5.15   0
  -5  12   4  195.92    9.24   0
  -4  10   4   23.34    4.34   0
  -4  11   4   11.28    4.56   0
  -3  -6  -9  922.36   12.88   0
  -3   5   3    3.71    2.66   0
  -2  15   3  679.30   15.17   0
  -1  -7 -15    8.52    5.58   0
  -1  -7 -14    2.47    5.20   0
  -1   7   3   65.23    4.04   0
  -1  12   3  274.51    9.12   0
  -1  13   3  398.06   10.77   0
  -1  17   2   39.59    5.87   0
   0  -7 -18  114.67   10.10   0
   0  -7 -17  105.03    9.27   0
   0  -7 -16    9.73    5.67   0
   0  -7 -15  309.53   12.17   0
   0  -7 -14  159.03    8.90   0
   0  -7 -13   93.61    7.79   0
   1  -7 -19    1.14    7.32   0
   1  -7 -18   15.15    6.75   0
   1  -7 -17   77.60    8.46   0
   1  -7 -14   67.99    7.08   0
   1  -7 -13   78.36    7.04   0
   1  -5  -6  166.94    6.41   0
   2  -7 -19   53.86    9.82   0
   2  -7 -18   22.28    7.42   0
   2  -7 -17   13.10    6.37   0
   2  -7 -14   78.25    7.64   0
   2  -7 -13    7.83    5.44   0
   3  -7 -18    1.45    7.18   0
   3  -7 -17  107.29   10.00   0
   3  -7 -16   20.17    6.56   0
   3  -7 -15   11.83    6.41   0
   3  -7 -13  165.93   10.12   0
   3  13   1   56.09    4.28   0
   4  -7 -19   12.07    8.27   0
   4  -7 -17    2.50    7.00   0
   4  -7 -16    0.34    6.34   0
   4  -7 -15    1.00    6.26   0
   4  -6 -10   13.79    4.94   0
   4  15   0  322.88    7.85   0
   5  -6 -11  741.64   17.91   0
   5  -2  -4   14.73    3.42   0
   5  11   0  200.69    4.27   0
   6  -6 -12  172.56   10.64   0
   6  -5  -9    1.33    4.54   0
   6  -3  -6   25.80    4.88   0
   7  -6 -14   78.63    9.50   0
   7  -3  -7  416.92   11.96   0
   7   0  -4   79.33    4.92   0
   8  -6 -21    3.32    8.59   0
   8  -6 -20    0.29    9.01   0
   8  -6 -19  144.40   13.62   0
   8  -6 -18    6.12    8.75   0
   8  -6 -17   96.25   11.67   0
   8  -6 -16    4.90    8.14   0
   8  -5 -12   56.32    7.91   0
   8   0  -5   11.56    3.84   0
   9  -5 -14  204.56   13.19   0
   9  -4 -11  110.13    9.08   0
   9  -3  -9    9.08    4.87   0
   9  10  -3   19.45    2.22   0
  10  -5 -20    1.46    8.91   0
  10  -5 -19   26.05    9.96   0
  10  -5 -18    2.32    9.93   0
  10  -5 -17  264.13   16.89   0
  10  -5 -16  663.56   23.05   0
  10  -4 -13  603.17   19.39   0
  10  -3 -11   29.41    6.51   0
  10   0  -7  485.44   12.75   0
  11  -4 -16  -11.30    7.48   0
  11  -4 -15   57.29   10.37   0
  11  -2 -11   15.10    7.48   0
  11   2  -7   23.04    4.48   0
  11   4  -6  271.15    9.11   0
  12  -4 -19    7.57    9.16   0
  12  -3 -15   72.42   10.53   0
  12  -2 -13  185.14   12.44   0
  12  -1 -11   35.13    7.06   0
  12   0 -10  122.36    8.69   0
  12   1  -9  454.46   14.19   0
  12   5  -7  272.48    9.58   0
  13  -3 -19  130.30   14.43   0
  13  -3 -18   14.79    9.88   0
  13  -2 -15    7.58    8.27   0
  13  -1 -13   13.69    6.98   0
  13   0 -12   40.82    7.47   0
  13   2 -10   85.99    8.47   0
  13   6  -8   61.54    6.27   0
  14  -2 -18   12.72    8.92   0
  14  -1 -16  248.80   15.67   0
  14   0 -14   18.93    7.75   0
  14   1 -13   15.74    6.70   0
  14   3 -11  222.87   11.61   0
  14   5 -10   23.87    5.64   0
  15   0 -17    8.15    8.19   0
  15   1 -15   21.34    8.38   0
  15   3 -13  139.34   11.34   0
  15   7 -11    1.72    5.70   0
  15   8 -11   10.79    5.15   0
  16   2 -17   43.98    9.75   0
  16   5 -14    6.84    6.58   0
  16   7 -13    0.86    5.59   0
  17   4 -17   21.62    9.29   0
  17   6 -16    3.25    6.75   0
  17   7 -15    1.91    7.01   0
  17   8 -15    2.53    6.08   0
  17   9 -15    6.54    6.38   0
 -15   3  -5   29.87    6.68   0
 -14   3  -3   39.63    5.92   0
 -14   4  -2   47.97    7.73   0
 -13   0  -7   15.97    4.08   0
 -13   5   0  144.74    9.30   0
 -11   1  -2  473.89   11.42   0
 -11   3   0   74.01    6.60   0
 -11   4   1  629.61   15.11   0
 -11   6   2  713.30   17.06   0
 -10  -2  -6   79.96    3.96   0
 -10   1  -1 1371.04   18.16   0
 -10   2   0  381.56   10.43   0
 -10   5   2  791.11   16.68   0
  -9   7   3  222.91    9.71   0
  -8  -1  -2   40.54    3.12   0
  -8   2   1 1305.58   17.14   0
  -7   3   2   87.22    5.60   0
  -7  10   4   33.34    5.82   0
  -6  -1  -1  969.83   10.27   0
  -6   0   0  787.04   10.41   0
  -6  10   4  189.95    8.93   0
  -6  11   4  550.86   14.44   0
  -5  -6 -14   23.16    4.37   0
  -5  -6 -12  363.03    8.84   0
  -5  -5  -7   12.52    1.73   0
  -5   5   3  134.10    6.11   0
  -4  -6 -10   25.30    3.56   0
  -4   5   3  140.48    5.79   0
  -2  -6  -8  187.87    6.43   0
  -2   3   2  285.84    5.95   0
  -2   6   3 2522.45   20.25   0
  -2  14   3   30.83    5.41   0
  -1  -7 -18    3.95    6.16   0
  -1  -7 -17   10.62    5.98   0
  -1  -7 -16   11.54    5.06   0
  -1  -7 -13  154.22    8.38   0
  -1  -7 -12  247.48    9.61   0
  -1  -6  -8   30.04    3.71   0
  -1   8   3  312.21    7.70   0
  -1   9   3  263.25    7.68   0
  -1  10   3  136.74    6.17   0
  -1  11   3  403.41   10.08   0
   0  -7 -19   30.73    8.07   0
   0  -7 -12  366.86   11.59   0
   0  -6  -8  194.65    7.01   0
   0  15   2    3.87    4.26   0
   1  -7 -20   27.52    8.83   0
   1  -7 -12    5.64    4.90   0
   1  -6  -8   11.11    3.48   0
   1   6   2 2248.70   14.55   0
   1  13   2    2.69    3.12   0
   1  17   1   56.58    5.31   0
   2  -7 -21   78.48   11.11   0
   2  -7 -20   -3.28    7.01   0
   2  -7 -12  493.11   13.97   0
   2  -6  -8    4.80    4.49   0
   3  -7 -21   54.43   10.11   0
   3  -7 -20    1.94    7.81   0
   3  -4  -5   28.43    3.93   0
   4  -7 -21   17.91    8.91   0
   4  -7 -20   15.58    8.38   0
   4  -7 -14    7.58    6.22   0
   4  -7 -13   85.19    7.86   0
   4  -5  -7 1620.29   21.38   0
   5  -7 -20   61.88   10.55   0
   5  -7 -19   86.99   10.82   0
   5  -7 -18   97.68   10.85   0
   5  -7 -16  336.18   15.57   0
   5  -7 -15  705.02   20.47   0
   5  -7 -14   23.43    7.61   0
   5  -6 -10   53.76    6.47   0
   5  -5  -8  280.33   10.30   0
   5  -3  -5  498.98   11.02   0
   6  -7 -19    5.34    8.92   0
   6  -7 -18  140.86   12.52   0
   6  -7 -17  262.01   15.19   0
   6  -7 -16   -5.25    9.23   0
   6  -6 -11   88.71    8.26   0
   6  -4  -7   95.21    6.81   0
   6   0  -3  864.24   11.82   0
   7  -6 -13  331.21   14.58   0
   7  -6 -12   77.49    8.74   0
   7  -5 -10  255.65   11.33   0
   8  -6 -15   11.39    7.56   0
   8  -6 -14   32.92    8.19   0
   8  -5 -11   98.51    8.68   0
   8  -4  -9   27.58    5.64   0
   8   8  -2  448.96    5.50   0
   8   9  -2   47.52    1.94   0
   9  -6 -20   59.82   11.45   0
   9  -6 -19   23.71    9.58   0
   9  -6 -18   41.41   10.43   0
   9  -6 -17  257.70   16.14   0
   9  -5 -13   55.38    8.91   0
   9   1  -5  190.52    7.53   0
   9   3  -4 1269.96   15.69   0
   9  11  -3   18.97    1.61   0
  10  -5 -15   -7.15    9.26   0
  10  -4 -12   74.76    9.19   0
  10  -3 -10   99.03    8.26   0
  10   1  -6 1057.06   17.37   0
  11  -5 -19    7.38    9.39   0
  11  -5 -18  102.00   12.69   0
  11  -4 -14    7.20    7.71   0
  11  -3 -12   29.22    8.03   0
  11  -1  -9  365.75   12.78   0
  11   0  -8 1114.24   20.09   0
  12  -4 -18  171.77   14.33   0
  12  -4 -17   -4.68    9.08   0
  12  -3 -14   29.53    8.65   0
  12  -2 -12  328.66   14.37   0
  12   2  -8   59.49    6.61   0
  12   4  -7  119.77    7.90   0
  13  -3 -17   29.53    9.87   0
  13  -3 -16   12.07    8.32   0
  13  -2 -14    5.23    7.69   0
  13   0 -11    4.16    5.80   0
  13   1 -10   22.19    7.35   0
  14  -2 -17  151.45   13.76   0
  14  -1 -15   27.41    8.85   0
  14   0 -13   36.88    7.53   0
  14   1 -12   20.58    6.58   0
  15  -1 -18   69.23   11.57   0
  15   0 -16    6.70    7.98   0
  15   1 -14  182.89   12.87   0
  15   2 -13   32.61    8.33   0
  16   1 -17   32.08    9.46   0
  16   2 -16    7.70    8.25   0
  16   4 -14   58.22    8.79   0
  16   6 -13    2.42    6.02   0
  17   3 -17    4.01    9.07   0
  17   4 -16    6.14    7.70   0
  17   6 -15   73.10    9.19   0
 -14   2  -5    4.54    4.41   0
 -13   1  -5  152.41    7.71   0
 -13   3  -2   13.54    4.89   0
 -13   4  -1   -2.29    4.56   0
 -12  -1  -8    0.87    3.00   0
 -12   0  -5   69.13    5.20   0
 -12   3  -1  257.05    9.88   0
 -12   4   0  170.79    8.92   0
 -11   2  -1  101.53    6.26   0
 -11   7   2   35.36    6.46   0
 -10  -1  -4  566.58   10.14   0
  -9  -1  -3 1381.58   14.72   0
  -9   3   1  770.01   14.59   0
  -9   8   3   17.92    5.48   0
  -8   0  -1   17.37    3.16   0
  -8   4   2  275.62    9.27   0
  -8   7   3 1138.74   19.21   0
  -7  -5 -10    3.27    1.71   0
  -6  -5  -8    6.67    1.59   0
  -6   3   2  257.60    7.73   0
  -2  -7 -17    2.60    5.18   0
  -2  -7 -15   -2.84    4.61   0
  -2  -7 -14    2.54    4.54   0
  -2  -7 -13    5.79    4.69   0
  -2   7   3 1359.58   15.66   0
  -2  12   3   83.58    6.17   0
  -2  13   3  227.15    8.82   0
  -1  -7 -11   22.27    5.02   0
  -1  16   2  185.71    8.76   0
   0  -7 -11  463.42   12.44   0
   0  18   1   32.39    5.15   0
   1  -7 -11   90.85    6.58   0
   1  12   2  138.63    5.95   0
   2  -7 -11   85.62    6.88   0
   2  15   1   15.64    3.70   0
   3  -7 -22   -2.32    7.58   0
   3  -7 -11  100.54    8.09   0
   3  -6  -8   51.45    6.01   0
   3  12   1   26.96    3.17   0
   4  -7 -22   17.35    9.36   0
   4  -7 -12  384.85   13.49   0
   4  -6  -9  121.75    7.47   0
   4  -3  -4  297.54    7.86   0
   4   1  -1   48.34    2.36   0
   5  -7 -22   91.22   12.93   0
   5  -7 -21   15.19    9.14   0
   5  -7 -13  210.08   11.70   0
   5  -4  -6  296.42    9.66   0
   6  -7 -21  192.12   15.07   0
   6  -7 -20   54.28   10.50   0
   6  -7 -15  802.40   22.28   0
   6  -7 -14  188.47   12.30   0
   7  -7 -20   42.11   10.12   0
   7  -7 -19   12.85    8.65   0
   7  -7 -18    8.02    8.34   0
   7  -7 -17   20.42    8.92   0
   7  -7 -16  211.66   13.78   0
   7  -5  -9  656.32   16.40   0
   7   1  -3    4.87    2.65   0
   8  -6 -13  102.23    9.96   0
   8  -5 -10   20.95    5.97   0
   8  -3  -7  265.61   10.34   0
   8  -2  -6  501.41   12.51   0
   9  -6 -16    0.88    8.12   0
   9  -6 -15  311.54   15.83   0
   9  -5 -12   12.03    7.71   0
   9  -4 -10  214.73   10.29   0
   9  -2  -7   39.78    5.51   0
  10  -6 -19   12.24    9.22   0
  10  -6 -18   42.37   10.42   0
  10  -5 -14  479.28   18.44   0
  10  -5 -13  636.04   20.20   0
  10  -4 -11   78.00    8.70   0
  11  -5 -17   -3.92    8.49   0
  11  -5 -16  183.73   14.35   0
  11  -4 -13   54.15    9.11   0
  11  -3 -11  311.61   13.60   0
  12  -4 -16   56.03   10.03   0
  12  -4 -15   62.49   10.36   0
  12  -3 -13  732.51   21.35   0
  12  -1 -10  168.07    9.83   0
  12   0  -9  459.94   14.20   0
  13  -4 -18   36.13    9.82   0
  13  -3 -15   79.26   10.78   0
  13  -2 -13   18.14    7.20   0
  13  -1 -12   -0.77    6.44   0
  13   4  -8  235.26   10.25   0
  14  -3 -18   23.87    9.26   0
  14  -2 -16   83.26   11.64   0
  14  -1 -14   13.67    7.83   0
  14   3 -10   16.76    6.06   0
  14   6  -9    7.63    4.15   0
  15  -1 -17   20.25    8.36   0
  15  -1 -16   -7.56    8.15   0
  15   0 -15   59.83    9.77   0
  15   3 -12   81.84    8.93   0
  15   5 -11  243.25   11.59   0
  16   1 -16  204.39   14.44   0
  16   2 -15   89.27   10.58   0
  16   3 -14   11.84    7.41   0
  16   4 -13   -3.67    6.59   0
  16   5 -13   31.49    7.15   0
  16   7 -12    6.06    6.76   0
  16   8 -12   -0.80    5.00   0
  16  10 -12   10.10    4.87   0
  17   5 -15   16.91    7.45   0
  17   7 -14   22.08    6.99   0
  17   8 -14    0.58    5.63   0
  17   9 -14   12.33    6.19   0
  18   8 -16    5.37    7.53   0
 -14   3  -4   20.50    6.04   0
 -11  -2  -9   32.54    3.19   0
 -11   0  -4   87.40    5.68   0
 -11   5   1  528.40   14.42   0
 -10   6   2   13.32    5.08   0
  -9   5   2    2.44    4.15   0
  -9   9   3  180.17    9.70   0
  -8   8   3 1085.81   19.38   0
  -7  -2  -3 1428.34   11.44   0
  -7   4   2 1094.98   16.33   0
  -6   6   3  156.64    7.07   0
  -5   3   2  415.87    8.81   0
  -5   6   3  220.89    7.80   0
  -4   3   2   78.40    4.09   0
  -4   6   3  458.49   10.15   0
  -3  -7 -15   12.93    5.03   0
  -3  -7 -14   51.70    5.80   0
  -3   1   1 1307.75   11.02   0
  -3   3   2 1415.65   13.63   0
  -3   7   3  182.52    6.71   0
  -3  13   3   28.32    5.22   0
  -2  -7 -12   28.78    4.70   0
  -2   8   3   71.47    4.66   0
  -2   9   3  912.08   14.23   0
  -2  10   3 1230.51   17.12   0
  -2  11   3   62.56    5.15   0
   0  -7 -10   99.51    6.69   0
   0  -6  -7   23.80    3.75   0
   0   5   2   29.75    2.48   0
   0  14   2   48.61    4.88   0
   1  -7 -10  175.07    8.01   0
   1   7   2 1249.20   11.86   0
   1  11   2    3.07    2.91   0
   1  16   1    2.35    3.70   0
   2  -7 -10  307.43   10.47   0
   3  -5  -6   70.25    5.44   0
   3   0  -1    6.44    1.50   0
   3   6   1   11.25    1.45   0
   3  16   0  459.16   10.36   0
   4  -7 -11    9.35    5.09   0
   4  -4  -5    8.91    3.75   0
   4  14   0   10.12    3.35   0
   5  -7 -12  553.30   16.48   0
   5  -6  -9   13.03    4.77   0
   5  -5  -7  393.71   11.59   0
   5  10   0  286.25    4.52   0
   6  -7 -13  464.49   16.45   0
   6  -6 -10    8.15    5.23   0
   6  -3  -5   69.16    5.59   0
   6   4  -1   32.01    2.07   0
   7  -7 -15  102.14   10.70   0
   7  -7 -14  203.98   12.73   0
   7  -6 -11  639.40   17.76   0
   7  -4  -7   66.16    6.32   0
   7  -3  -6  142.60    7.46   0
   7  -2  -5   17.87    4.35   0
   8  -7 -20   30.43   10.39   0
   8  -7 -19   41.81   10.24   0
   8  -7 -18   93.32   11.63   0
   8  -7 -17   23.39    9.30   0
   8  -7 -16  186.54   13.74   0
   8  -6 -12   47.73    8.40   0
   8  -4  -8   11.06    4.95   0
   8  -1  -5  734.35   13.75   0
   9  -6 -14   42.60    8.90   0
   9  -5 -11  961.02   22.14   0
   9  -4  -9    0.27    4.86   0
   9  -3  -8    1.30    4.48   0
  10  -6 -17  326.10   18.31   0
  10  -6 -16    1.91   10.00   0
  10  -3  -9   30.38    5.87   0
  10  -2  -8  224.43    9.97   0
  10   2  -5 1677.10   20.21   0
  10  12  -4   35.54    2.11   0
  11  -5 -15   35.83    9.77   0
  11  -5 -14   13.77    7.93   0
  11  -4 -12   -4.46    6.53   0
  11  -1  -8  598.03   15.42   0
  12  -5 -18   17.20   10.18   0
  12  -5 -17  107.53   12.69   0
  12  -4 -14  123.60   11.68   0
  12  -3 -12    0.66    7.48   0
  12   1  -8   23.00    5.25   0
  12   6  -6   97.02    6.04   0
  12   7  -6   63.03    5.25   0
  12  11  -6    4.27    3.36   0
  13  -4 -17   68.10   11.56   0
  13  -4 -16   68.06   10.55   0
  13  -3 -14   24.20    8.65   0
  13  -2 -12   12.78    8.28   0
  13  -1 -11   89.03    8.90   0
  13   0 -10    8.61    5.24   0
  13   8  -7  148.11    7.48   0
  14  -3 -17   12.98    9.24   0
  14  -2 -15   18.81    7.86   0
  14  -1 -13  214.32   13.14   0
  14   0 -12   55.50    7.91   0
  14   1 -11   95.05    8.64   0
  14   5  -9  177.05    9.18   0
  15  -2 -17   77.01   11.45   0
  15  -1 -15   10.47    8.01   0
  15   0 -14  187.44   12.87   0
  15   1 -13  271.17   14.30   0
  15   2 -12  402.11   15.72   0
  15   4 -11   -1.41    5.61   0
  15   7 -10   21.83    5.92   0
  15   8 -10    4.71    4.50   0
  15  10 -10   32.62    5.42   0
  16   0 -17  102.21   11.61   0
  16   0 -16   78.99   10.62   0
  16   2 -14   81.50   10.07   0
  17   3 -16   15.25    7.59   0
  17   4 -15    0.55    6.82   0
  18   6 -16    5.05    6.81   0
  18   7 -16    8.03    6.41   0
 -14   2  -6   62.50    6.51   0
 -14   4  -3   46.15    6.44   0
 -13   1  -6  158.03    8.15   0
 -13   2  -4   50.45    5.95   0
 -13   3  -3  416.86   13.14   0
 -13   4  -2  204.24   10.16   0
 -13   5  -1    3.31    5.37   0
 -12   0  -6  251.17    8.38   0
 -12   1  -4  128.14    7.24   0
 -12   5   0  201.28    9.85   0
 -11  -1  -6   27.08    3.69   0
 -11   4   0   83.22    6.49   0
 -11   6   1    2.96    5.18   0
 -10   0  -3  333.34    8.87   0
 -10   3   0   40.41    4.84   0
 -10   7   2   15.75    5.32   0
  -9  -2  -5  288.45    6.26   0
  -9   0  -2  163.15    6.08   0
  -9   1  -1  695.79   12.47   0
  -9   2   0  103.18    5.93   0
  -9   6   2   77.28    6.40   0
  -8   3   1   17.45    4.17   0
  -8   5   2   94.30    6.40   0
  -8  10   3 1044.82   20.21   0
  -7   8   3 1223.03   19.66   0
  -6   7   3  197.67    8.00   0
  -5  -2  -2 1431.89    9.03   0
  -5   0   0 1719.69   13.70   0
  -5   7   3  528.71   11.84   0
  -5  13   3  168.19    9.29   0
  -4   7   3 1478.23   18.25   0
  -4  13   3    8.55    4.55   0
  -3  -7 -13   46.30    5.27   0
  -3   8   3  166.98    6.69   0
  -3  11   3 1238.57   18.48   0
  -3  12   3  497.32   12.60   0
  -2  16   2   51.29    6.18   0
  -1  -7 -10  136.12    6.93   0
  -1  -6  -7   24.61    3.33   0
  -1  15   2   42.75    5.43   0
   0  13   2   31.07    4.52   0
   0  17   1    2.17    3.39   0
   1  -8 -17    1.72    6.66   0
   1  -8 -16   65.21    8.59   0
   1  -8 -15  162.91   10.52   0
   1   8   2   20.15    2.84   0
   1   9   2   12.93    2.70   0
   1  10   2  218.39    6.38   0
   2  -8 -18    3.56    7.47   0
   2  -8 -17   -3.05    6.20   0
   2  -8 -16    8.28    5.75   0
   2  -8 -15   30.56    6.50   0
   2  -8 -14    4.75    6.13   0
   2  -6  -7  926.71   15.38   0
   2  14   1    9.53    3.40   0
   3  -8 -18   42.63    8.26   0
   3  -8 -17   26.06    7.41   0
   3  -8 -16   20.49    7.11   0
   3  -8 -15   -1.89    5.61   0
   3  -8 -14  134.12   10.20   0
   3  -7 -10  100.57    7.08   0
   3  11   1   -1.41    2.19   0
   4  -8 -19   12.83    7.88   0
   4  -8 -18    0.90    6.82   0
   4  -8 -17    3.49    7.02   0
   4  -8 -16   -3.49    6.03   0
   4  -8 -15   -2.81    6.01   0
   4  -7 -10  289.76   11.18   0
   4  -6  -8  117.58    7.25   0
   5  -8 -19   10.64    8.40   0
   5  -8 -18   11.74    7.59   0
   5  -8 -17  112.61   10.93   0
   5  -8 -16  345.43   16.38   0
   5  -7 -11    8.23    5.44   0
   5  15  -1   -0.15    2.47   0
   6  -7 -12  249.95   12.13   0
   6  -6  -9  291.26   11.32   0
   6  -4  -6   20.11    4.74   0
   6  -2  -4 1011.85   14.64   0
   7  -7 -13  151.36   10.66   0
   7  -6 -10  446.69   14.67   0
   7  -5  -8   37.14    5.86   0
   8  -7 -15    9.61    7.76   0
   8  -7 -14   59.67    9.25   0
   8  -6 -11   69.02    8.90   0
   8  -5  -9   37.37    6.07   0
   8   2  -3  310.08    7.63   0
   9  -7 -20   -2.74    9.35   0
   9  -7 -19   45.99   10.61   0
   9  -7 -18   26.11    9.66   0
   9  -7 -17  139.59   13.12   0
   9  -6 -13   82.42    9.62   0
   9  -5 -10  248.90   12.01   0
   9   0  -5    7.15    3.56   0
  10  -6 -15  343.78   17.03   0
  10  -6 -14  121.12   11.63   0
  10  -5 -12  -14.05    6.75   0
  10  -4 -10   51.26    7.10   0
  10   5  -4   58.87    4.10   0
  11  -6 -19  -10.02    7.64   0
  11  -6 -18   38.85   10.65   0
  11  -6 -17  141.56   13.91   0
  11  -5 -13   33.41    8.13   0
  11  -4 -11   48.57    7.92   0
  11  -3 -10  191.29   10.74   0
  11   5  -5   41.59    4.40   0
  12  -5 -16   42.08   10.37   0
  12  -4 -13  100.06   10.39   0
  12  -2 -10    1.68    5.24   0
  12  -1  -9   51.81    6.83   0
  12   2  -7  753.34   16.19   0
  12   5  -6   74.99    5.89   0
  13  -4 -15   12.50    8.78   0
  13  -3 -13  133.77   11.08   0
  13   1  -9  265.60   11.27   0
  13   3  -8  580.74   14.95   0
  13   6  -7  130.27    7.29   0
  13   7  -7   33.39    4.68   0
  13  11  -7  125.06    6.20   0
  14  -4 -18    7.22    8.42   0
  14  -3 -16  128.37   12.38   0
  14  -3 -15   64.27   10.01   0
  14  -2 -14   67.48    9.30   0
  14  -1 -12  245.90   13.00   0
  14   0 -11   11.06    6.99   0
  14   2 -10  253.00   11.67   0
  14   4  -9    1.45    4.61   0
  15  -2 -16   49.65   10.12   0
  15  -1 -14   17.77    7.43   0
  15   0 -13   13.89    7.57   0
  15   1 -12   81.92    9.01   0
  15   3 -11  315.27   13.32   0
  15   5 -10   17.34    6.28   0
  15   6 -10    6.26    4.96   0
  16  -1 -17   33.84   10.19   0
  16   0 -15   18.11    9.82   0
  16   4 -12   32.51    7.38   0
  16   5 -12    9.96    6.07   0
  17   2 -16   29.26    8.72   0
  17   3 -15    8.57    7.22   0
  17   5 -14   47.71    8.33   0
  17   7 -13   13.40    6.66   0
  17   8 -13    0.93    5.79   0
  17   9 -13    1.24    5.73   0
  18   5 -16    2.72    6.74   0
  18   7 -15   12.91    7.61   0
  18   8 -15   32.58    8.24   0
 -12   2  -3  170.69    8.24   0
 -12   3  -2    2.11    4.91   0
 -12   4  -1  153.47    8.49   0
 -11   1  -3   37.64    4.75   0
 -11   3  -1  587.99   13.73   0
 -10   2  -1   67.66    5.69   0
 -10   5   1   26.04    5.03   0
 -10   8   2  949.45   19.65   0
  -9   4   1   60.93    5.85   0
  -9   7   2   82.68    6.78   0
  -8  -2  -4   16.46    2.37   0
  -7   1   0    6.86    2.73   0
  -7   9   3  193.11    9.17   0
  -7  10   3  905.27   18.13   0
  -7  11   3   70.78    6.88   0
  -6   2   1 1337.68   15.37   0
  -6   4   2 2109.89   21.10   0
  -6   8   3   57.09    5.47   0
  -6   9   3   14.08    4.43   0
  -6  10   3   46.61    5.49   0
  -6  12   3 1531.93   23.79   0
  -5  -1  -1 2800.65   15.30   0
  -5   8   3   21.95    4.36   0
  -5   9   3  595.21   13.34   0
  -5  10   3  224.08    8.98   0
  -5  11   3   41.57    5.54   0
  -5  12   3    1.15    4.73   0
  -4   8   3  102.88    6.04   0
  -4   9   3  674.28   13.50   0
  -4  10   3  492.53   12.08   0
  -3  -7 -12    5.02    3.86   0
  -3  10   3  566.23   12.27   0
  -2  -7 -10  115.36    6.12   0
  -2   4   2 3580.52   20.98   0
  -2  15   2  153.83    7.85   0
  -1  14   2  282.99    9.40   0
   0  -8 -18   -2.72    6.21   0
   0  -8 -17   43.80    7.65   0
   0  -8 -15  189.96   10.52   0
   0  -8 -14   62.68    7.68   0
   0  -7  -9 1486.08   19.50   0
   0   2   1  284.69    3.65   0
   0  12   2   53.20    4.76   0
   1  -8 -19  223.50   13.39   0
   1  -8 -18   53.97    8.06   0
   1  -8 -14   10.75    5.32   0
   1  -8 -13  180.18    9.91   0
   1  -7  -9   98.29    6.17   0
   1  15   1  149.97    7.01   0
   1  18   0   25.69    4.90   0
   2  -8 -20   12.69    7.50   0
   2  -8 -19   48.35    8.55   0
   2  -7  -9    3.78    3.64   0
   2  -5  -5  333.95    8.65   0
   3  -8 -21    6.69    8.62   0
   3  -8 -20   13.38    7.53   0
   3  -8 -13   27.29    5.94   0
   3  -7  -9   -1.54    3.88   0
   3  -6  -7  217.79    8.56   0
   3  10   1  471.83    7.71   0
   4  -8 -21   12.03    8.22   0
   4  -8 -20   -2.97    7.11   0
   4  -8 -14   15.09    6.36   0
   4  -8 -13    6.02    5.37   0
   5  -8 -21   14.84    9.30   0
   5  -8 -20   62.03   10.61   0
   5  -8 -15   19.60    7.93   0
   5  -8 -14  326.41   14.64   0
   5  -7 -10  379.81   13.06   0
   5  -6  -8   27.67    5.27   0
   5  -4  -5  722.11   13.57   0
   5  -3  -4  116.56    5.76   0
   5   8   0  675.33    5.09   0
   5   9   0  148.16    3.01   0
   6  -8 -21   -3.76    8.47   0
   6  -8 -20   92.06   12.12   0
   6  -8 -19  117.69   12.21   0
   6  -8 -18   58.91    9.97   0
   6  -8 -17   -3.22    8.03   0
   6  -8 -16  369.92   16.87   0
   6  -8 -15  353.94   16.11   0
   6  -7 -11    1.42    5.59   0
   6  -5  -7  551.35   13.83   0
   6  -1  -3   22.04    3.57   0
   6  12  -1  148.83    3.76   0
   7  -8 -20   -5.15    8.81   0
   7  -8 -19    7.14    8.53   0
   7  -8 -18    6.04    8.33   0
   7  -8 -17   47.44    9.88   0
   7  -7 -12  123.08   10.26   0
   8  -7 -13   74.15    9.30   0
   8  -3  -6 1014.57   17.70   0
   9  -7 -16  167.97   13.36   0
   9  -7 -15   35.44   10.28   0
   9  -6 -12  278.86   13.95   0
   9  -4  -8   27.36    5.51   0
   9  -3  -7  157.66    8.35   0
  10  -7 -19   34.29   10.89   0
  10  -7 -18   20.17    9.32   0
  10  -7 -17   26.90    9.96   0
  10  -6 -13    2.01    7.31   0
  10  -5 -11  237.20   12.72   0
  10  -3  -8   78.21    7.17   0
  10  -2  -7   52.41    5.68   0
  10   4  -4  155.58    6.23   0
  11  -6 -16   42.94   10.12   0
  11  -6 -15   11.83    8.81   0
  11   4  -5   16.47    3.68   0
  12  -6 -18   38.62   10.34   0
  12  -5 -15   -1.80    5.92   0
  12  -5 -14   12.54    8.45   0
  12  -4 -12  234.47   13.14   0
  12  -3 -11  436.95   16.10   0
  12   0  -8    8.17    4.82   0
  12   4  -6  184.51    8.25   0
  13  -5 -18  112.66   12.61   0
  13  -5 -17   16.49    9.65   0
  13  -4 -14   14.48    8.13   0
  13  -2 -11  281.71   13.44   0
  13  -1 -10   97.61    8.85   0
  13   2  -8  343.73   12.11   0
  13   5  -7   24.98    5.25   0
  14  -4 -17    7.51    8.92   0
  14  -3 -14   -2.83    6.80   0
  14  -2 -13  217.17   13.49   0
  14   1 -10  125.95    9.43   0
  14   3  -9   27.23    5.45   0
  14   6  -8    3.81    4.45   0
  14   8  -8   29.79    5.53   0
  15  -3 -17  126.31   13.33   0
  15  -2 -15    8.53    8.40   0
  15   4 -10  157.63   10.09   0
  16  -1 -16   47.98   10.30   0
  16   2 -13   13.76    7.41   0
  16   3 -12    5.76    6.87   0
  16   8 -11   24.34    5.94   0
  17   2 -15   24.18    8.19   0
  17   3 -14   11.37    7.05   0
  17   6 -13   12.31    6.14   0
  18   4 -16    6.10    7.17   0
  18   6 -15   13.14    6.66   0
 -14   3  -5  225.39   10.04   0
 -11   2  -2   28.51    4.60   0
 -11   7   1  689.19   17.09   0
 -10  -2  -7   59.54    3.62   0
 -10   6   1   69.96    6.70   0
  -8  -3  -6  287.90    4.85   0
  -8   2   0  661.70   12.51   0
  -8   6   2   53.70    5.50   0
  -7  -1  -2  679.92    9.26   0
  -7   0  -1  298.92    7.07   0
  -5   2   1 4603.12   26.26   0
  -4  -7 -14    1.73    3.91   0
  -4  -7 -13  290.47    8.99   0
  -4   4   2  865.47   12.14   0
  -3  -7 -11    7.93    3.35   0
  -3   4   2   82.36    4.12   0
  -2  14   2  208.73    8.95   0
  -1  -8 -17   -1.68    5.20   0
  -1  -8 -16    4.18    5.39   0
  -1  -8 -14   22.68    5.80   0
  -1  -7  -9    3.40    3.48   0
  -1   5   2 2676.68   17.85   0
  -1  13   2   47.27    5.55   0
  -1  17   1    8.36    4.63   0
   0  -8 -13  794.09   17.46   0
   0  11   2  165.34    6.39   0
   0  16   1   41.24    4.77   0
   1  -8 -12  267.73   10.97   0
   2  -8 -12  193.19    9.58   0
   2  13   1    2.40    2.77   0
   3  -8 -12  382.32   13.08   0
   3  -4  -4   25.65    3.44   0
   3   7   1  365.59    5.11   0
   3   9   1 1756.85   13.32   0
   4  -8 -12    6.50    5.02   0
   4  -7  -9  123.93    7.76   0
   4  -6  -7  180.69    8.29   0
   4  13   0  268.05    6.60   0
   5  -8 -13  557.44   17.32   0
   5  -2  -3 5888.74   31.32   0
   6  -8 -14  103.97   10.63   0
   6  -8 -13 1111.53   25.13   0
   6  -6  -8   65.61    6.60   0
   7  -8 -16   15.48    8.35   0
   7  -8 -15  358.72   16.64   0
   7  -7 -11  640.39   18.16   0
   7  -6  -9    1.34    4.88   0
   7   0  -3   45.54    3.85   0
   8  -8 -20    5.40    9.43   0
   8  -8 -19   17.18    9.05   0
   8  -8 -18   72.87   11.12   0
   8  -8 -17   82.74   11.42   0
   8  -8 -16  489.92   19.45   0
   8  -7 -12    0.30    7.10   0
   8  -6 -10   55.08    7.39   0
   8  -5  -8   37.10    5.84   0
   8  -4  -7  339.28   11.50   0
   8  -2  -5 2130.01   23.62   0
   9  -7 -14  554.17   19.65   0
   9  -6 -11  977.11   23.10   0
   9  -5  -9  459.66   14.70   0
   9  -1  -5  228.11    8.41   0
   9   1  -4  710.84   12.53   0
   9   4  -3  268.58    6.84   0
  10  -7 -16  375.18   18.75   0
  10  -7 -15  376.85   18.29   0
  10  -6 -12  216.03   12.95   0
  10  -5 -10  195.60   11.16   0
  10  -4  -9   42.25    6.48   0
  11  -7 -18   24.92    9.79   0
  11  -6 -14   73.40   10.48   0
  11  -5 -12   46.55    7.18   0
  11  -4 -10    8.40    6.24   0
  11  -3  -9   38.37    6.45   0
  11   3  -5   64.38    5.28   0
  12  -6 -17   51.40   10.34   0
  12  -6 -16   -0.77    8.67   0
  12  -5 -13   87.67   10.03   0
  12  -3 -10    7.83    6.53   0
  12  -2  -9   40.86    6.84   0
  12   1  -7  391.94   12.13   0
  13  -5 -16  105.23   11.76   0
  13  -5 -15   -0.44    7.84   0
  13  -4 -13  138.73   11.76   0
  13  -3 -12    9.01    5.96   0
  13   0  -9    5.63    4.81   0
  13   4  -7   13.43    5.06   0
  14  -4 -16   98.02   10.47   0
  14  -4 -15   84.40   11.43   0
  14  -2 -12   17.09    7.46   0
  14  -1 -11   36.01    7.27   0
  14   0 -10   31.01    7.54   0
  14   2  -9    1.97    5.52   0
  14   5  -8  166.74    8.76   0
  15  -3 -16   26.08    9.74   0
  15  -2 -14    6.51    7.84   0
  15  -1 -13   26.08    8.00   0
  15   0 -12   22.85    7.52   0
  15   1 -11  106.12    9.49   0
  15   3 -10  208.15   11.03   0
  15   7  -9   54.23    6.46   0
  15   9  -9   14.98    5.31   0
  16  -2 -16  154.50   13.07   0
  16  -1 -15  311.14   16.62   0
  16   0 -14  708.76   22.69   0
  16   1 -13  215.45   13.41   0
  16   5 -11   57.35    7.48   0
  17   0 -16  105.43   11.83   0
  17   1 -15   25.28    8.66   0
  17   2 -14    1.47    7.00   0
  17   4 -13    4.16    6.49   0
  18   3 -16   39.63    9.18   0
  18   4 -15   -0.52    7.89   0
  18   5 -15   15.48    7.17   0
  18   7 -14    7.81    6.84   0
  18   8 -14   51.10    8.89   0
 -13   2  -5   94.79    6.66   0
 -13   3  -4   76.78    7.18   0
 -13   5  -2    1.71    5.17   0
 -12   5  -1   71.36    7.16   0
 -11   0  -5   18.27    4.11   0
 -10   4   0  426.92   11.96   0
  -9   9   2  445.59   13.81   0
  -8   4   1   77.15    5.89   0
  -8   7   2  103.28    6.91   0
  -7   6   2 1162.04   17.89   0
  -6   5   2  238.78    8.01   0
  -4  -7 -12   52.93    5.13   0
  -1  -8 -13  176.75    9.23   0
  -1  12   2  549.44   11.93   0
   0  -8 -12  176.99    8.91   0
   0  -7  -8  470.50   10.92   0
   0   7   2 1081.16   12.03   0
   0   8   2   17.40    3.25   0
   0   9   2 1386.64   15.41   0
   0  10   2  107.06    5.06   0
   1  -8 -11    0.60    5.31   0
   1  -7  -8  259.36    8.65   0
   1  -6  -6  251.97    7.69   0
   1  14   1   86.69    5.63   0
   2  -8 -11    8.33    4.49   0
   2  -7  -8  268.09    9.22   0
   2  -6  -6   99.67    6.34   0
   2  -1  -1 1632.01   10.28   0
   2  12   1    1.49    3.07   0
   2  16   0   13.14    4.00   0
   3  -8 -11   -2.92    4.26   0
   3  -7  -8  129.54    7.86   0
   4  -8 -11   19.49    5.45   0
   4  16  -1   53.72    4.50   0
   5  -8 -12   22.90    6.22   0
   5  -7  -9  333.99   11.94   0
   6  -8 -12  211.85   11.67   0
   6  -4  -5   56.76    5.54   0
   7  -8 -14  205.95   13.00   0
   7  -8 -13  267.35   13.81   0
   7  -7 -10   29.54    6.70   0
   7  -2  -4  503.19   11.06   0
   7  13  -2  217.08    4.24   0
   8  -8 -15   -2.69    8.33   0
   8  -8 -14  106.15   11.59   0
   8  -7 -11  708.94   19.53   0
   8  -6  -9   20.43    5.77   0
   8  -1  -4   11.66    3.73   0
   8   1  -3  266.55    7.63   0
   9  -8 -19    2.97    8.80   0
   9  -8 -18   44.04   10.37   0
   9  -8 -17   21.63    9.27   0
   9  -8 -16  195.53   14.20   0
   9  -7 -13    3.01    5.86   0
   9  -6 -10   26.82    7.31   0
  10  -7 -14  102.37   11.77   0
  10   3  -4 1611.14   18.23   0
  11  -7 -17    8.35    8.50   0
  11  -7 -16  153.24   14.11   0
  11  -6 -13  132.97   11.45   0
  11  -5 -11    7.83    6.90   0
  11   0  -6  115.27    7.60   0
  12  -6 -15   34.15    9.72   0
  12  -4 -11  197.29   12.03   0
  12   3  -6  149.02    7.42   0
  13  -6 -17   44.67   10.43   0
  13  -5 -14   -6.27    8.11   0
  13  -3 -11  202.90   12.42   0
  13  -1  -9  131.59    9.18   0
  13   3  -7    0.63    4.87   0
  14  -5 -17    1.18    8.92   0
  14  -4 -14  148.99   12.73   0
  14  -3 -13   12.75    7.34   0
  14   4  -8    4.70    4.48   0
  15  -3 -15  102.33   11.93   0
  15  -2 -13   61.12    9.39   0
  15  -1 -12   -2.73    6.68   0
  15   2 -10   -2.43    5.69   0
  15   5  -9   38.27    6.19   0
  15   6  -9    1.77    4.35   0
  15  10  -9   12.12    4.48   0
  16  -2 -15   99.13   11.36   0
  16  -1 -14  275.26   15.61   0
  16   0 -13  506.33   19.33   0
  16   3 -11    9.64    6.93   0
  16   4 -11   10.84    5.86   0
  17  -1 -16   32.69    9.68   0
  17   0 -15   26.73    9.12   0
  17   1 -14   21.69    7.73   0
  17   3 -13   17.15    6.76   0
  17   7 -12    6.02    5.36   0
  18   3 -15    4.32    7.17   0
  18   5 -14   -2.11    6.33   0
  18   6 -14   -1.73    5.70   0
 -14   3  -6   27.91    6.10   0
 -12   0  -7    8.74    3.55   0
 -12   2  -4    7.76    4.53   0
 -12   3  -3    6.25    4.99   0
 -12   4  -2   29.61    5.38   0
 -11  -1  -7    3.41    2.91   0
 -11   4  -1    4.25    3.95   0
 -11   6   0  813.28   18.06   0
 -10   3  -1   64.62    5.94   0
 -10   7   1  280.64   11.13   0
  -9  -1  -4  690.93   10.63   0
  -9   2  -1  582.38   12.26   0
  -9   6   1  374.40   11.66   0
  -8  -1  -3   15.69    2.73   0
  -8   1  -1  282.12    7.69   0
  -8   8   2   44.21    6.07   0
  -8  10   2 1269.17   22.17   0
  -6   1   0   31.59    3.02   0
  -6   3   1 3178.83   24.55   0
  -6   6   2   63.85    5.27   0
  -4   2   1  985.95   11.36   0
  -4   5   2  484.95    9.69   0
  -3  -5  -5  260.70    4.79   0
  -3   0   0    2.83    1.61   0
  -3   5   2  562.72    9.80   0
  -3  13   2  446.65   12.37   0
  -2  -8 -16    1.67    4.93   0
  -2  -8 -15  137.69    8.32   0
  -2  -8 -14   69.41    6.97   0
  -2   5   2 3579.38   22.34   0
  -2  13   2  136.97    7.06   0
  -1  -8 -12   20.68    5.17   0
  -1   6   2  190.01    5.45   0
  -1  11   2   -2.23    3.34   0
  -1  16   1  215.71    8.83   0
   0  -8 -11  152.62    8.44   0
   0  15   1   -1.84    3.31   0
   1   3   1  439.23    4.28   0
   2  -9 -18    2.10    7.09   0
   2  -9 -17   15.57    7.32   0
   2  -8 -10  395.45   12.36   0
   3  -9 -19   17.71    8.23   0
   3  -9 -18   -0.12    6.79   0
   3  -9 -17   11.01    6.93   0
   3  -9 -16    1.37    6.34   0
   3  -9 -15   85.59    9.26   0
   3  -8 -10  429.71   13.35   0
   3  -6  -6  165.34    7.44   0
   3  14   0  132.53    5.96   0
   3  17  -1   75.20    5.70   0
   4  -9 -20    0.93    8.21   0
   4  -9 -19    3.24    7.32   0
   4  -9 -18   22.46    8.12   0
   4  -9 -17    2.22    6.96   0
   4  -9 -16   -4.93    6.68   0
   4  -9 -15   54.48    8.79   0
   4  -7  -8   30.87    5.22   0
   4  -3  -3  869.09   12.29   0
   4  12   0  184.61    5.35   0
   5  -9 -18   20.57    8.17   0
   5  -9 -16    0.57    7.45   0
   5  -9 -15  225.88   13.93   0
   5  -8 -11  271.53   11.93   0
   6  -9 -20   91.66   12.78   0
   6  -9 -19    3.98    8.19   0
   6  -9 -18   46.58    9.52   0
   6  -9 -17  204.72   14.07   0
   6  -9 -16  150.70   13.34   0
   6  -7  -9    7.31    5.09   0
   7  -9 -19   -0.20    8.68   0
   7  -9 -18    3.34    8.45   0
   7  -8 -12   38.75    7.93   0
   7  -6  -8  348.38   12.29   0
   8  -8 -13   11.01    7.21   0
   9  -8 -15    7.85    8.79   0
   9  -7 -12    5.87    7.14   0
   9  -4  -7  116.47    7.78   0
   9  -3  -6   19.39    4.79   0
  10  -8 -18   55.12   10.80   0
  10  -8 -17   59.83   10.64   0
  10  -8 -16  120.94   13.31   0
  10  -7 -13   42.91    8.80   0
  10  -6 -11  851.17   22.11   0
  10  -5  -9    3.79    5.58   0
  10  -4  -8   -2.83    4.59   0
  10  -3  -7  102.90    7.24   0
  10  -2  -6   20.92    4.58   0
  10   0  -5   76.58    5.69   0
  11  -7 -15  170.36   13.90   0
  11  -7 -14   97.27   10.76   0
  11  -6 -12   81.17   10.39   0
  11  -4  -9  123.00    8.98   0
  11  -3  -8  265.10   11.17   0
  11  -2  -7  231.74    9.94   0
  11   2  -5   86.18    5.68   0
  12  -7 -17   10.36    8.97   0
  12  -6 -14   16.66    7.98   0
  12  -5 -12  122.24   10.80   0
  12  -4 -10  116.08    9.75   0
  12  -3  -9  171.66    9.93   0
  12   2  -6  118.76    7.07   0
  13  -6 -16   24.48    9.70   0
  13  -5 -13    4.91    7.90   0
  13  -4 -12   84.34    9.77   0
  13   2  -7  647.53   15.68   0
  14  -5 -16   -0.92    6.28   0
  14  -5 -15  226.97   15.52   0
  14  -4 -13    3.93    7.11   0
  14  -3 -12  151.13   11.95   0
  14  -2 -11  519.17   17.61   0
  14   3  -8    7.84    4.74   0
  15  -4 -16  266.53   16.28   0
  15  -4 -15   -5.01    7.81   0
  15  -3 -14    9.90    8.04   0
  15   0 -11  139.85   10.31   0
  15   1 -10  525.13   17.11   0
  15   4  -9  151.61    9.07   0
  16  -3 -16    2.54    8.29   0
  16  -1 -13   67.53   11.06   0
  16   1 -12   68.52    9.31   0
  16   2 -11   76.76    9.24   0
  16   6 -10   57.78    7.75   0
  16   7 -10  104.20    8.90   0
  16   9 -10  100.81    7.92   0
  17   2 -13   28.58    7.94   0
  17   4 -12   48.90    8.20   0
  17   5 -12    4.14    5.80   0
  18   2 -15   41.96    9.06   0
  18   4 -14   32.35    7.88   0
 -14   4  -5   76.34    7.42   0
 -13   2  -6   23.50    5.57   0
 -12   6  -1  704.90   17.51   0
 -11   1  -4  238.64    8.49   0
 -11   2  -3  517.05   12.57   0
 -11   3  -2   19.24    4.26   0
 -11   7   0  566.78   15.74   0
 -10   0  -4  173.71    6.69   0
 -10   2  -2   -0.82    3.69   0
 -10   5   0 1039.43   18.74   0
 -10   8   1  221.29    9.88   0
  -9  -3  -8  624.98    7.45   0
  -9   0  -3    0.62    2.67   0
  -9   1  -2  139.05    6.17   0
  -9   4   0 1423.58   20.18   0
  -9   7   1   36.99    5.66   0
  -8   0  -2    6.55    2.25   0
  -8   5   1  715.72   14.45   0
  -7  -3  -5  280.62    4.36   0
  -7   2   0  524.94   10.43   0
  -7   4   1  569.77   11.98   0
  -7   9   2 2107.82   26.34   0
  -7  10   2  556.15   14.50   0
  -6  12   2  152.40    8.70   0
  -5  13   2    9.48    5.02   0
  -4  -7 -11  253.11    7.54   0
  -4  13   2  281.13   10.27   0
  -3   2   1  491.05    7.45   0
  -3  12   2  615.71   13.52   0
  -2  -8 -13  100.83    7.04   0
  -2   2   1   16.19    2.05   0
  -2   6   2   73.89    4.24   0
  -2  11   2  192.68    7.78   0
  -2  12   2   -1.14    3.57   0
  -2  16   1  386.71   11.93   0
  -1  -8 -11  491.94   12.31   0
  -1  -4  -3  468.92    6.30   0
  -1   7   2  258.95    6.73   0
  -1   8   2  231.86    6.98   0
  -1  10   2  615.23   11.54   0
  -1  15   1   63.29    6.24   0
   0  -3  -2   10.63    1.81   0
   0  14   1  173.82    7.43   0
   1  -9 -18   24.36    7.54   0
   1  -9 -17  100.34    9.98   0
   1  -9 -16  141.34   10.60   0
   1  -9 -15   10.25    6.93   0
   1  -8 -10   23.34    4.52   0
   1  13   1   25.18    3.71   0
   2  -9 -19   19.65    7.42   0
   2  -9 -15   10.92    6.27   0
   2  -9 -14   42.01    7.45   0
   2  11   1  145.34    5.51   0
   2  15   0    1.21    3.61   0
   2  18  -1   24.65    4.63   0
   3  -9 -20   10.44    7.50   0
   3  -9 -14    6.90    5.86   0
   4  -9 -21   15.34    8.59   0
   4  -9 -14   14.30    6.50   0
   4  -9 -13   12.35    7.33   0
   4  -8 -10  206.48   10.00   0
   4  -6  -6  708.95   14.56   0
   4   0  -1   48.14    2.53   0
   5  -9 -21   59.30   11.56   0
   5  -9 -14  149.52   11.28   0
   5  -8 -10  412.36   13.92   0
   5  -7  -8  205.93    9.51   0
   6  -9 -15   76.83   10.49   0
   6  -9 -14  475.73   17.55   0
   6  -8 -11  355.16   14.13   0
   6  -6  -7  143.12    8.22   0
   6  15  -2    2.60    2.41   0
   7  -9 -20   17.70    9.74   0
   7  -9 -17    4.36    8.32   0
   7  -9 -16   17.85    8.99   0
   7  -9 -15  223.01   14.32   0
   7  -8 -11   10.53    7.89   0
   7  -7  -9  293.14   12.12   0
   7  -1  -3   56.13    4.39   0
   7   7  -1   27.73    1.18   0
   8  -9 -19   15.29    9.64   0
   8  -9 -18  -12.02    8.05   0
   8  -9 -17  261.16   15.89   0
   8  -9 -16   66.78   11.67   0
   8  -8 -12   42.16    8.00   0
   8  -7 -10   42.13    7.41   0
   8  -6  -8    4.97    4.85   0
   8  -5  -7   73.11    6.89   0
   8  -3  -5  178.16    8.17   0
   9  -8 -14  172.93   12.84   0
   9  -8 -13   61.50    9.26   0
   9  -7 -11  111.97   10.54   0
   9  -6  -9 1040.37   22.16   0
   9  -2  -5  534.05   12.71   0
  10  -8 -15   74.97   11.63   0
  10  -7 -12   97.64   10.79   0
  10  -6 -10   50.83    9.07   0
  11  -8 -18   23.22   10.57   0
  11  -8 -17  165.99   14.44   0
  11  -7 -13   15.36    7.78   0
  11  -6 -11  338.73   15.05   0
  11  -5 -10   63.25    7.46   0
  11  -1  -6  274.36   10.52   0
  12  -7 -16   22.62    8.97   0
  12  -7 -15    6.36    8.70   0
  12  -6 -13    1.51    8.04   0
  12  -5 -11   15.85    7.22   0
  12   1  -6  134.88    7.85   0
  12   6  -5  282.02    8.36   0
  13  -7 -17   -0.84    8.03   0
  13  -6 -15   24.24    8.83   0
  13  -6 -14    4.87    7.62   0
  13  -4 -11   86.57    9.67   0
  13  -3 -10  422.68   15.82   0
  13  -2  -9  399.15   14.52   0
  13   6  -6   34.18    4.59   0
  13   7  -6   55.94    5.05   0
  14  -5 -14   33.33   10.01   0
  14   0  -9   76.14    7.88   0
  14   2  -8   56.97    6.60   0
  15  -5 -16    1.39    8.42   0
  15  -4 -14   76.25   11.41   0
  15  -3 -13   79.98   10.15   0
  15  -2 -12   32.45    8.33   0
  15  -1 -11   17.22    7.07   0
  15   3  -9   11.40    5.85   0
  16  -3 -15   -1.30    7.86   0
  16  -2 -14   25.68    8.25   0
  16   0 -12  130.71   11.44   0
  16   4 -10   37.97    6.81   0
  16   5 -10   35.48    6.40   0
  17  -1 -15   92.28   10.79   0
  17   0 -14  131.90   12.41   0
  17   1 -13   69.56    9.70   0
  17   3 -12   52.27    8.06   0
  18   1 -15    6.30    8.01   0
  18   2 -14   45.47    9.88   0
  18   3 -14   57.43    9.17   0
  18   5 -13    6.65    6.42   0
  18   6 -13    6.39    5.60   0
  18   7 -13   34.92    6.97   0
  19   5 -15   -5.70    6.97   0
  19   6 -15    3.97    6.34   0
 -13   3  -5   14.42    5.50   0
 -13   4  -4    9.51    5.02   0
 -13   5  -3    7.22    5.39   0
 -12   1  -6  102.64    6.71   0
 -10   6   0  423.20   12.86   0
  -9   8   1   13.22    4.96   0
  -8   3   0 4113.84   31.01   0
  -8   6   1  235.29    9.08   0
  -6   0  -1  750.32    9.92   0
  -6   8   2  543.06   12.84   0
  -6   9   2  159.44    7.91   0
  -6  10   2  196.41    9.03   0
  -6  11   2  958.06   18.31   0
  -5   3   1 2359.92   19.89   0
  -5   7   2  634.83   12.75   0
  -5   8   2  863.24   15.33   0
  -5  11   2  209.23    9.10   0
  -5  12   2   52.78    5.98   0
  -4  -1  -1  352.54    4.87   0
  -4   6   2  521.32   10.56   0
  -4   7   2  153.68    6.66   0
  -4  11   2   47.52    5.20   0
  -4  12   2  351.33   11.03   0
  -3  -7  -9   42.64    4.08   0
  -3   6   2  191.38    6.42   0
  -3  11   2   19.13    4.06   0
  -2  -8 -12    2.16    4.30   0
  -2   7   2 1788.24   17.84   0
  -2   9   2   30.46    4.55   0
  -2  10   2   20.35    3.80   0
  -2  15   1   11.26    4.96   0
   0  -9 -17   19.92    6.62   0
   0  -9 -16   17.84    6.31   0
   0  -9 -15    5.37    5.83   0
   1  -9 -14  349.62   13.19   0
   1  -7  -7  320.79    9.20   0
   1  -3  -2   59.77    3.24   0
   2  -9 -13    8.66    5.73   0
   2  -7  -7   27.32    4.26   0
   2  -5  -4 1229.66   15.20   0
   3  -9 -12  506.77   15.82   0
   3  -7  -7   25.32    4.58   0
   4  -9 -12   51.71    7.89   0
   5  -9 -13    9.51    6.79   0
   5  -6  -6   92.72    7.01   0
   5  -5  -5   53.27    4.76   0
   5  -4  -4  130.18    5.88   0
   6  -9 -13  180.48   11.80   0
   6  -8 -10  363.00   13.65   0
   6  -7  -8  484.48   14.20   0
   6  11  -1   67.02    2.69   0
   7  -9 -14   36.70    9.27   0
   7  -6  -7  995.56   19.34   0
   7  -5  -6  167.12    8.47   0
   7  -4  -5   47.13    5.43   0
   7  -3  -4  190.37    7.75   0
   7   6  -1    1.87    1.07   0
   8  -9 -15  436.23   18.79   0
   8  -2  -4    4.58    3.88   0
   8   0  -3  339.57    8.50   0
   9  -9 -18   10.27    9.03   0
   9  -9 -17   41.48   10.04   0
   9  -9 -16   16.65    9.49   0
   9  -8 -12   11.97    7.31   0
   9  -7 -10  721.88   20.16   0
  10  -8 -14  497.82   19.98   0
  10  -7 -11  182.00   12.53   0
  10  -5  -8  619.32   16.73   0
  10  -4  -7   19.16    5.11   0
  10  -1  -5  349.54   10.49   0
  10   1  -4  669.60   13.23   0
  11  -8 -16   68.47   11.98   0
  11  -8 -15    2.44    8.97   0
  11  -5  -9  147.69    9.77   0
  12  -8 -17    3.29    8.14   0
  12  -7 -14   23.37    9.23   0
  12  -6 -12  158.73   12.02   0
  12  -4  -9   14.98    6.38   0
  12   4  -5   28.88    4.66   0
  12   5  -5   18.51    4.13   0
  13  -7 -16   41.69   10.54   0
  13  -5 -12  178.46   12.21   0
  13   4  -6   17.28    4.83   0
  13   5  -6  217.32    8.33   0
  14  -6 -16  116.60   12.74   0
  14  -6 -15   63.53   11.17   0
  14  -5 -13    8.89    7.38   0
  14  -4 -12  231.22   13.95   0
  14  -3 -11  485.20   17.82   0
  14  -2 -10  103.26    9.62   0
  14  -1  -9  119.15    9.12   0
  14   1  -8  132.29    8.50   0
  14   5  -7   28.41    5.25   0
  14   6  -7   83.66    6.47   0
  14   7  -7   31.76    5.10   0
  15  -5 -15  252.56   16.16   0
  15  -3 -12   -2.60    6.93   0
  15   0 -10   54.52    8.09   0
  15   2  -9  263.40   11.95   0
  16  -3 -14  163.71   13.08   0
  16  -2 -13  180.43   12.99   0
  16  -1 -12  612.87   20.18   0
  16   1 -11   20.08    7.41   0
  17  -2 -15  171.63   13.78   0
  17  -1 -14  292.69   16.15   0
  17   0 -13  142.72   12.07   0
  17   2 -12    7.00    6.59   0
  17   5 -11   39.98    7.60   0
  17   7 -11   83.20    7.91   0
  17   8 -11    7.10    4.85   0
  18   0 -15   -1.81    7.94   0
  18   1 -14   16.99    8.50   0
  18   3 -13    8.08    7.77   0
  18   4 -13   12.21    6.83   0
  19   3 -15   18.01    8.52   0
  19   4 -15    9.03    7.62   0
 -13   2  -7  802.00   17.06   0
 -12   2  -5   96.14    7.11   0
 -12   3  -4    0.28    4.62   0
 -12   4  -3  108.30    7.47   0
 -11   0  -6   83.68    5.40   0
 -11   4  -2   48.25    5.52   0
 -11   6  -1 1023.31   20.10   0
 -10   4  -1  479.84   12.55   0
 -10   7   0   10.97    5.30   0
  -9  -2  -6   96.05    4.10   0
  -9   5   0  777.95   15.80   0
  -9   9   1   93.81    7.75   0
  -8  -4  -9  294.10    4.26   0
  -8   7   1   92.29    6.65   0
  -7   5   1  573.68   12.46   0
  -6   4   1  235.44    7.65   0
  -5  -7 -13  187.95    6.71   0
  -5   9   2    3.04    3.79   0
  -4   8   2  110.76    6.14   0
  -4  10   2   66.25    5.51   0
  -3  -8 -14    2.71    4.30   0
  -3   7   2   85.26    5.15   0
  -3   8   2  381.99    9.62   0
  -3   9   2   16.45    3.87   0
  -3  10   2  347.80    9.86   0
  -3  15   1   77.48    6.63   0
  -2  -8 -11   81.20    6.11   0
  -2   0   0   30.04    1.45   0
  -1  -8 -10  126.41    6.92   0
   0  -9 -14  328.70   12.77   0
   0  -7  -7  123.61    5.71   0
   0  13   1  281.01    8.77   0
   1  -9 -12   20.54    6.12   0
   1  -8  -9  284.95    9.61   0
   1  -6  -5   71.06    5.07   0
   2  -9 -12   40.28    6.29   0
   2  -6  -5   29.44    4.64   0
   2   5   1 1155.38    8.00   0
   2  17  -1   -1.31    4.00   0
   3  -5  -4    4.18    3.24   0
   3  13   0  297.48    7.67   0
   4  -9 -11    3.35    5.92   0
   4  -7  -7  101.69    6.90   0
   4  11   0    8.57    2.42   0
   5  -9 -12  144.26   10.00   0
   5  -7  -7   98.89    7.18   0
   6  -9 -12  104.66    9.74   0
   6  -5  -5  687.39   14.41   0
   7  -9 -13  501.38   17.87   0
   7  -8 -10  294.01   12.86   0
   7  -7  -8    2.02    4.88   0
   8  -9 -14  398.69   17.61   0
   8  -9 -13   -1.69    8.36   0
   8  -8 -11    5.89    7.28   0
   8  -7  -9  292.28   12.57   0
   9  -9 -15   68.69   10.77   0
   9  -6  -8   -0.45    5.31   0
   9  -5  -7  561.41   15.17   0
   9  -4  -6  633.88   15.08   0
   9  -1  -4  508.08   11.58   0
  10  -9 -18   42.40   10.11   0
  10  -9 -17   10.22    8.56   0
  10  -9 -16   11.29    8.62   0
  10  -8 -13   -1.18    8.22   0
  10  -6  -9 1529.36   27.18   0
  11  -8 -14   95.70   11.79   0
  11  -7 -12   59.12    9.17   0
  11  -6 -10  379.07   15.59   0
  12  -8 -16   45.06   10.58   0
  12  -7 -13  191.69   13.59   0
  12  -6 -11  123.52   10.72   0
  12  -5 -10  180.21   11.41   0
  12  -3  -8  130.30    8.77   0
  12   0  -6    3.84    3.87   0
  12   3  -5   56.79    5.25   0
  13  -7 -15   83.69   11.88   0
  13  -6 -13   30.81    7.14   0
  13  -5 -11   -9.91    6.86   0
  13  -4 -10  548.28   17.94   0
  13  -3  -9  569.73   17.59   0
  13  -2  -8   15.03    6.65   0
  13   0  -7   -2.11    4.22   0
  14  -6 -14   84.22   11.41   0
  14  -4 -11   80.01   10.03   0
  14  -3 -10  152.73   11.52   0
  14   4  -7  208.48    9.19   0
  15  -5 -14  160.26   13.57   0
  15  -4 -13   25.42    8.52   0
  15  -1 -10    0.12    5.65   0
  15   1  -9  180.88   10.73   0
  15   4  -8   36.81    6.36   0
  15   5  -8   10.79    5.20   0
  15   7  -8    5.35    4.68   0
  15   8  -8  103.50    7.19   0
  16  -4 -15    1.39    7.91   0
  16  -3 -13   -5.12    8.08   0
  16  -2 -12   41.28    9.23   0
  16   0 -11  269.79   13.72   0
  16   2 -10    9.94    6.44   0
  17  -3 -15   -4.54    7.20   0
  17  -2 -14    7.63    8.77   0
  17  -1 -13   12.64    8.49   0
  17   1 -12    9.58    6.90   0
  17   3 -11    0.38    6.61   0
  17   4 -11   -0.67    5.39   0
  18  -1 -15   20.78    8.51   0
  18   2 -13   56.35   10.00   0
  18   6 -12   -2.86    5.76   0
  18   7 -12   -0.19    5.83   0
  19   4 -14   20.27    8.18   0
  19   5 -14    2.71    6.14   0
  19   6 -14   29.00    7.32   0
 -11   1  -5    8.16    3.90   0
 -11   3  -3   14.72    5.20   0
 -10   3  -2    1.67    4.10   0
 -10   8   0  504.51   14.92   0
  -9   6   0    7.39    5.51   0
  -8   2  -1 2486.52   23.07   0
  -8   4   0  908.26   15.60   0
  -8   9   1  836.76   17.79   0
  -7   1  -1  110.13    4.95   0
  -7   3   0  295.00    8.53   0
  -6  -6 -10  301.10    5.14   0
  -6  -2  -3   93.80    3.12   0
  -6  -1  -2    6.25    2.02   0
  -6   2   0 1977.58   18.32   0
  -3  -8 -13  222.19    8.48   0
  -3  14   1   69.44    6.59   0
  -1  -9 -16   12.62    5.63   0
  -1  -9 -15   38.83    6.44   0
  -1  -7  -7   49.02    3.98   0
  -1  13   1  550.98   12.46   0
   0  -9 -13  408.45   13.02   0
   0  -8  -9  104.64    6.08   0
   0  16   0   32.00    4.65   0
   1  11   1  526.24   10.00   0
   1  15   0   12.33    4.13   0
   2  -9 -11  224.36   10.28   0
   2  -8  -8    8.50    4.70   0
   2   9   1  994.52   11.40   0
   2  14   0   35.18    4.11   0
   3 -10 -19   -0.12    7.50   0
   3 -10 -17   10.00    7.64   0
   3 -10 -16  182.29   12.48   0
   3  -9 -11  190.17   10.14   0
   3  -6  -5  285.37    8.98   0
   4 -10 -20    8.22    8.55   0
   4 -10 -19    4.94    7.17   0
   4 -10 -18    9.15    7.46   0
   4 -10 -17  201.22   13.02   0
   4 -10 -16   11.49    7.53   0
   4 -10 -15   93.48   10.37   0
   4  -8  -8   12.11    5.68   0
   4  -5  -4  719.44   13.03   0
   5 -10 -20    4.91    7.81   0
   5 -10 -19    0.14    7.50   0
   5 -10 -18    4.07    7.44   0
   5 -10 -17   15.63    8.11   0
   5 -10 -16  101.60   10.53   0
   5 -10 -15   92.00   10.12   0
   5  -9 -11  129.08    9.05   0
   5  13  -1  163.06    5.05   0
   6 -10 -20    6.88    9.14   0
   6 -10 -19   88.29   11.19   0
   6 -10 -18   54.11    9.82   0
   6 -10 -17   46.35    9.06   0
   6 -10 -15  323.62   16.42   0
   6  -9 -11  548.35   16.94   0
   6  -8  -9  164.16    9.59   0
   6  -7  -7  130.52    8.11   0
   6  -4  -4  382.77   10.29   0
   6  -1  -2 3305.30   22.61   0
   7 -10 -19   57.94   10.98   0
   7 -10 -18    9.69    8.23   0
   7 -10 -17   14.76    8.65   0
   7 -10 -16   44.76    9.51   0
   7  -9 -12   64.44    8.58   0
   7  -2  -3  244.17    7.77   0
   7   5  -1    5.25    1.41   0
   8 -10 -19    8.54    9.19   0
   8 -10 -18   32.21    9.82   0
   8 -10 -17   44.36   10.24   0
   8  -9 -12    1.63    7.94   0
   8  -8 -10  433.81   15.67   0
   8  -6  -7  199.94    9.81   0
   8  -5  -6   44.22    5.94   0
   8  -4  -5  322.94   10.58   0
   9  -9 -14   95.51   10.66   0
   9  -9 -13    1.95    6.97   0
   9  -8 -11   35.04    8.31   0
   9  -7  -9 1085.68   23.33   0
   9  -3  -5  732.24   15.17   0
   9   1  -3 1527.37   17.47   0
  10  -9 -15  162.33   13.74   0
  10  -8 -12   18.86    7.64   0
  10  -7 -10  670.52   19.99   0
  10   0  -4  879.18   15.26   0
  10   4  -3  539.96    9.82   0
  11  -9 -17   44.60   10.97   0
  11  -9 -16   80.85   11.89   0
  11  -8 -13   13.56    8.71   0
  11  -7 -11  473.44   17.69   0
  11   3  -4   83.90    5.35   0
  12  -8 -15   19.59    8.77   0
  12  -8 -14   16.79    8.55   0
  12  -7 -12  237.71   14.70   0
  12   2  -5  322.44   10.30   0
  13  -8 -16  141.08   13.89   0
  13  -7 -14    0.82    8.50   0
  13  -6 -12  101.62   11.06   0
  13   2  -6   15.87    5.31   0
  14  -7 -16   32.34   10.57   0
  14  -7 -15   -4.93    7.91   0
  14  -6 -13  117.65   11.59   0
  14  -5 -12    7.24    7.87   0
  14  -2  -9  326.40   13.78   0
  14   0  -8   22.96    5.87   0
  14   3  -7  166.86    8.70   0
  14  10  -7    4.70    3.15   0
  15  -6 -15  299.86   17.76   0
  15  -4 -12   48.17    9.26   0
  15  -3 -11  374.05   16.15   0
  15   0  -9  206.88   11.28   0
  15   3  -8  274.15   12.04   0
  16  -5 -15    3.60    7.87   0
  16  -4 -14   62.71   10.18   0
  16   1 -10  140.31    9.92   0
  16   4  -9   65.66    7.70   0
  16   5  -9   81.31    7.43   0
  16   6  -9  395.73   13.22   0
  16   8  -9   23.65    6.16   0
  17   0 -12   87.21   10.06   0
  17   2 -11   75.35    8.71   0
  18   1 -13  232.99   14.03   0
  18   4 -12   -2.57    5.65   0
  18   5 -12   -5.21    5.13   0
  19   3 -14    1.43    6.95   0
 -13   4  -5   15.46    5.21   0
 -12   0  -9    2.31    3.58   0
 -12   1  -7  339.87   10.57   0
 -12   5  -3   23.24    5.68   0
 -11   2  -4  511.57   12.39   0
 -11   5  -2  669.28   15.92   0
 -10   0  -5 1031.39   14.95   0
  -9   2  -2  123.21    6.44   0
  -7   7   1  234.28    9.07   0
  -7  11   1  376.60   12.40   0
  -6   5   1  906.65   14.57   0
  -5  -5  -6  259.41    2.92   0
  -5   4   1  143.52    5.74   0
  -4  14   1    9.38    4.43   0
  -3  -8 -12   64.72    5.65   0
  -3   3   1    6.09    2.25   0
  -2  -8 -10   85.73    5.73   0
  -2  13   1   39.18    5.17   0
  -1  -9 -14   10.26    5.35   0
  -1  -9 -13  327.10   11.48   0
  -1  -8  -9   54.41    5.00   0
  -1  16   0   12.54    4.94   0
   0  -9 -12  166.23    8.87   0
   0  12   1  256.51    7.81   0
   1  -9 -11  277.92   10.72   0
   1  -8  -8  479.23   12.01   0
   1  -7  -6  173.77    7.13   0
   2 -10 -18    6.22    7.23   0
   2 -10 -17   58.40    8.76   0
   2 -10 -16   54.98    8.74   0
   2 -10 -15   16.66    7.56   0
   2  -9 -10   23.90    6.12   0
   2   6   1    3.18    1.70   0
   2   7   1   13.34    2.22   0
   2   8   1   38.58    2.87   0
   3 -10 -15  171.14   11.24   0
   3  -9 -10  343.55   12.09   0
   3  -7  -6  627.13   13.53   0
   4 -10 -14   78.14    8.96   0
   4  -9 -10  357.97   12.81   0
   4  -6  -5 2793.79   27.15   0
   4  -4  -3 1416.49   16.38   0
   5 -10 -14   25.27    7.44   0
   5 -10 -13   69.14    9.56   0
   5  -9 -10    6.74    5.29   0
   5  -8  -8  180.50    9.38   0
   6 -10 -14    1.71    7.69   0
   6  -3  -3 4823.40   31.43   0
   7 -10 -15   23.52    8.97   0
   7 -10 -14  119.37   11.66   0
   7  -8  -9    6.13    5.54   0
   7  -5  -5   36.47    5.41   0
   7   0  -2   55.90    3.88   0
   8 -10 -16   44.35    9.96   0
   8 -10 -15  332.37   16.72   0
   8  -7  -8   73.08    7.56   0
   8  -3  -4  118.84    6.64   0
   8  -1  -3    9.51    3.35   0
   9 -10 -18   39.14   10.44   0
   9 -10 -17  134.68   13.22   0
   9 -10 -16   -2.50    8.60   0
   9  -9 -12    1.30    6.77   0
   9  -8 -10  595.73   18.97   0
   9  -2  -4  328.50    9.93   0
  10  -9 -14   13.29    8.45   0
  10  -9 -13  181.08   13.00   0
  10  -8 -11   -4.61    6.83   0
  10  -5  -7  488.45   14.62   0
  10  -4  -6    0.60    4.11   0
  10   3  -3  332.70    8.51   0
  11  -9 -15  485.15   21.08   0
  11  -8 -12   12.16    7.67   0
  11  -7 -10   -2.14    7.76   0
  11  -6  -9   31.33    7.93   0
  11  -4  -7    1.56    4.58   0
  11   2  -4  490.42   11.47   0
  12  -9 -16  -10.49    7.86   0
  12  -8 -13   47.04    9.37   0
  12  -6 -10    0.96    6.86   0
  12  -5  -9    0.40    6.26   0
  12  -4  -8   40.03    6.46   0
  12  -3  -7  434.63   13.79   0
  12  -1  -6   21.23    4.70   0
  13  -8 -15   66.02   11.04   0
  13  -7 -13    4.77    8.62   0
  13  -6 -11  205.53   12.82   0
  13  -5 -10  385.53   15.68   0
  13  -3  -8  158.22    9.80   0
  13   1  -6   10.39    5.24   0
  14  -7 -14   98.99   11.64   0
  14  -5 -11   48.23    9.40   0
  14  -4 -10  903.14   23.00   0
  14  -1  -8   25.65    5.71   0
  14   1  -7    4.45    5.31   0
  15  -6 -14   15.44    9.56   0
  15  -5 -13   -9.00    7.23   0
  15   2  -8  510.15   15.14   0
  16  -5 -14   18.03    8.05   0
  16  -4 -13   26.44    8.57   0
  16  -3 -12  119.15   11.23   0
  16  -2 -11   65.93    9.16   0
  16   0 -10   23.54    7.12   0
  16   3  -9   23.92    5.95   0
  17  -3 -14   85.94   10.12   0
  17  -2 -13  234.60   14.54   0
  17  -1 -12  292.73   15.32   0
  17   1 -11   54.47    8.56   0
  17   4 -10   16.17    6.57   0
  17   5 -10   14.50    6.54   0
  17   6 -10    3.58    6.17   0
  18  -1 -14   12.60    8.16   0
  18   0 -13   11.40    7.85   0
  18   2 -12   64.63    9.70   0
  18   3 -12   78.55    9.10   0
  19   2 -14   62.47    9.50   0
  19   5 -13    9.30    6.96   0
  19   6 -13   66.11    9.33   0
 -12   2  -6   29.99    5.64   0
 -12   3  -5   12.50    5.34   0
 -12   4  -4   87.84    7.02   0
 -12   6  -3   62.36    8.02   0
 -11  -1  -9   24.77    3.75   0
 -11   0  -7  209.54    7.71   0
 -10   1  -4  888.09   14.73   0
  -9  -1  -5  391.35    8.32   0
  -9   1  -3  420.72    9.83   0
  -9   4  -1  580.40   13.25   0
  -9   9   0   22.70    5.73   0
  -8   5   0  223.57    8.83   0
  -7  -2  -4   51.59    2.91   0
  -7   0  -2   12.48    2.39   0
  -7   9   1  529.78   13.80   0
  -7  10   1   41.71    5.60   0
  -6   6   1   87.97    5.78   0
  -6  11   1   14.01    4.95   0
  -6  12   1  415.12   12.84   0
  -5   5   1  221.56    7.27   0
  -5  12   1  281.93   10.81   0
  -5  13   1   11.26    4.67   0
  -4   1   0  415.34    6.82   0
  -4   4   1  432.34    8.68   0
  -4  13   1    1.92    4.05   0
  -3  -8 -11  181.39    7.22   0
  -3  13   1    6.56    4.15   0
  -2  -5  -4  701.18    7.90   0
  -2  -3  -2    3.01    0.71   0
  -1  -9 -12   29.94    5.73   0
  -1   3   1 1254.86   10.20   0
  -1  12   1    3.62    3.18   0
   0  -9 -11  765.54   16.21   0
   0  -7  -6   38.81    4.11   0
   0  11   1   67.29    4.63   0
   0  15   0   12.61    4.41   0
   1 -10 -17   15.94    7.13   0
   1 -10 -15  180.14   11.00   0
   1  -9 -10  666.89   15.37   0
   1   4   1  253.61    4.00   0
   1  10   1   21.04    3.11   0
   1  17  -1    5.00    3.96   0
   2 -10 -14  179.48   10.57   0
   2  16  -1   23.15    4.18   0
   3 -10 -13   11.96    6.01   0
   3  12   0  258.91    6.71   0
   4 -10 -13   -0.28    5.84   0
   4 -10 -12   23.18    7.76   0
   4  -7  -6  768.23   15.57   0
   4  10   0   26.13    2.47   0
   4  14  -1  474.51    9.38   0
   5 -10 -12   17.97    7.73   0
   5  -6  -5 2331.15   25.90   0
   5  -5  -4 1359.25   18.50   0
   6 -10 -13  253.01   13.35   0
   6  -9 -10   56.61    7.45   0
   6  -8  -8   66.16    7.00   0
   7 -10 -13   13.63    7.65   0
   7  -9 -10   82.75    8.44   0
   7  -7  -7   70.69    7.03   0
   7  -4  -4  242.44    8.85   0
   8 -10 -14   -4.95    7.97   0
   8  -9 -11  130.01   10.53   0
   8  -8  -9  130.54    9.67   0
   9 -10 -15  204.35   14.55   0
   9 -10 -14   92.67   11.62   0
   9  -7  -8   84.09    8.33   0
   9  -6  -7  192.96   10.01   0
   9  -4  -5   -1.94    4.37   0
  10 -10 -17   18.73    9.28   0
  10 -10 -16   11.62    9.15   0
  10  -9 -12    0.99    8.61   0
  10  -7  -9 1636.95   29.21   0
  10  -3  -5   18.00    4.52   0
  10  -1  -4   21.16    4.17   0
  10   9  -3   36.84    2.46   0
  11  -9 -14   85.04   12.02   0
  11  -8 -11   12.19    7.66   0
  11  -3  -6    0.98    4.35   0
  12  -9 -15   89.04   12.21   0
  12  -7 -11   65.05    9.80   0
  12  -2  -6   68.02    7.09   0
  12   1  -5  116.30    6.91   0
  13  -8 -14   19.22    9.55   0
  13  -7 -12   77.16   10.47   0
  13  -2  -7   18.91    5.28   0
  14  -7 -13   38.48    9.27   0
  14  -6 -12    3.53    7.88   0
  14  -2  -8   65.94    8.00   0
  15  -7 -15   16.77   10.42   0
  15  -6 -13  202.08   14.23   0
  15  -5 -12   12.38    8.04   0
  15  -4 -11  244.10   14.35   0
  15  -3 -10   14.21    7.38   0
  15   1  -8   14.14    6.10   0
  16  -1 -10   87.37    9.43   0
  16   1  -9  206.04   11.63   0
  16   2  -9   14.56    5.87   0
  17  -4 -14   14.88    8.44   0
  17  -3 -13   77.80   10.46   0
  17  -2 -12  176.28   12.77   0
  17   0 -11  119.96   10.60   0
  17   2 -10   18.29    7.23   0
  17   3 -10   -4.07    5.30   0
  18  -2 -14   28.15    8.82   0
  18  -1 -13   10.24    7.72   0
  18   1 -12   27.81    8.16   0
  18   5 -11   -0.17    5.72   0
  18   6 -11   -0.20    6.14   0
  19   1 -14   -9.97    7.42   0
  19   3 -13   36.28    7.96   0
  19   4 -13    2.53    6.07   0
 -13   5  -5   -1.62    5.20   0
 -11   4  -3  663.37   15.25   0
 -11   6  -2   55.75    6.80   0
 -10  -2  -9   59.49    3.98   0
 -10   4  -2    3.31    3.77   0
 -10   7  -1   13.38    5.49   0
  -9   0  -4  381.74    8.84   0
  -9   5  -1  432.53   12.52   0
  -8  -1  -4  119.38    4.68   0
  -8   0  -3   41.21    3.54   0
  -8   3  -1 1292.08   17.75   0
  -7  -1  -3  106.39    4.08   0
  -7   2  -1  550.83   10.86   0
  -7   4   0  822.40   14.19   0
  -6   8   1  132.54    7.13   0
  -6   9   1   53.16    5.43   0
  -6  10   1   23.11    4.99   0
  -5   0  -1   53.62    2.77   0
  -5   2   0 1943.11   16.92   0
  -5   6   1    6.26    3.54   0
  -5  11   1    8.82    4.42   0
  -4  -2  -2 1251.32    7.05   0
  -3  12   1  116.24    6.73   0
  -2  -9 -14   25.35    5.56   0
  -2  12   1   -2.40    3.02   0
  -1  15   0  139.95    7.69   0
   0  -2  -1  282.40    3.52   0
   0  17  -1   25.16    5.30   0
   1 -10 -14  283.15   12.57   0
   1  -2  -1 1902.52   10.82   0
   2 -10 -13    1.10    5.24   0
   2  -9  -9  101.19    7.38   0
   2  13   0   73.21    4.70   0
   3 -10 -12   16.57    6.23   0
   3  -9  -9   15.72    4.96   0
   3  -8  -7  686.18   15.00   0
   3  15  -1  283.13    8.24   0
   4  -9  -9  111.51    8.01   0
   4  -8  -7  568.65   14.31   0
   5 -11 -19    5.02    8.60   0
   5 -11 -18   14.21    8.32   0
   5 -11 -17   41.34    9.90   0
   5  -9  -9  387.95   13.52   0
   5  -8  -7  733.33   16.75   0
   5  -4  -3  216.51    7.34   0
   6 -11 -19   20.11    9.10   0
   6 -11 -18   13.72    8.28   0
   6 -11 -17   13.82    9.11   0
   6 -11 -16   23.38    9.31   0
   6 -10 -12  184.45   11.52   0
   6  -9  -9  351.31   13.41   0
   6  -7  -6  197.43    9.43   0
   6  -6  -5  676.08   14.91   0
   6  -5  -4   38.39    5.11   0
   7 -11 -19   81.22   11.61   0
   7 -11 -18   16.49    8.65   0
   7 -11 -17   49.23    9.70   0
   7  -3  -3  482.97   10.92   0
   7  15  -3   43.46    3.12   0
   8 -11 -18    7.36    9.81   0
   8 -11 -17   -5.57    8.36   0
   8 -10 -13  187.29   13.14   0
   8  -9 -10  157.71   11.36   0
   8  -7  -7    4.02    4.96   0
   8  -6  -6    9.68    4.92   0
   8  -5  -5  611.68   14.55   0
   8  -2  -3    3.10    3.39   0
   8   1  -2  421.72    8.50   0
   9 -10 -13    0.30    7.81   0
   9  -9 -11   18.57    7.71   0
   9  -8  -9  202.95   12.34   0
   9   7  -2  591.67    6.95   0
  10 -10 -15   76.88   11.02   0
  10 -10 -14   48.82   10.25   0
  10  -8 -10  519.60   18.27   0
  10   2  -3  517.03   10.63   0
  11 -10 -16  113.84   12.90   0
  11  -9 -13   50.69    9.71   0
  11  -7  -9 1009.84   23.74   0
  11  -5  -7   71.26    7.21   0
  12  -9 -14   23.38    9.65   0
  12  -8 -12   25.91    8.38   0
  12  -7 -10  557.93   19.11   0
  12  -6  -9  170.52   11.24   0
  12  -5  -8   96.41    8.77   0
  12   0  -5    2.53    3.62   0
  13  -9 -15   11.76    8.55   0
  13  -8 -13  127.30   12.73   0
  13  -7 -11  183.66   13.33   0
  13  -6 -10  164.85   11.77   0
  13  -5  -9    6.32    6.88   0
  13   0  -6   -0.17    3.79   0
  13   4  -5   50.69    5.31   0
  13   5  -5    1.40    3.65   0
  13   6  -5   41.86    4.58   0
  14  -8 -15   39.03    9.77   0
  14  -8 -14  123.39   12.66   0
  14  -6 -11   40.39    9.01   0
  14  -5 -10  378.75   16.57   0
  14  -4  -9  580.88   19.07   0
  14   0  -7    2.74    4.79   0
  14   4  -6  410.47   12.05   0
  14   5  -6   44.18    5.61   0
  14   6  -6  125.31    7.16   0
  15  -7 -14  407.14   19.76   0
  15  -5 -11   46.75    8.69   0
  15  -2  -9  101.92    9.00   0
  15   4  -7   73.84    6.97   0
  15   5  -7    1.83    4.71   0
  15   6  -7   34.15    5.63   0
  16  -6 -14   42.32   10.04   0
  16  -5 -13   16.67    8.34   0
  16  -4 -12    7.84    7.19   0
  16  -3 -11   22.10    7.92   0
  16  -2 -10   56.37    8.87   0
  16   0  -9    0.12    6.62   0
  17  -4 -13    5.21    6.76   0
  17  -1 -11   70.27    9.76   0
  17   1 -10   48.33    7.89   0
  18  -3 -14   -8.46    8.18   0
  18  -2 -13    6.44    7.72   0
  18   0 -12  157.94   12.28   0
  18   2 -11   68.84    9.53   0
  18   3 -11    4.53    6.03   0
  18   4 -11   -2.54    5.30   0
  19   1 -13   80.44   10.39   0
  19   2 -13    8.71    7.36   0
  20   4 -14  100.85   11.48   0
  20   5 -14    2.57    6.20   0
 -12   1  -8  246.73    9.38   0
 -12   5  -4    0.21    5.14   0
 -11   1  -6    7.22    3.98   0
 -11   3  -4   84.19    6.50   0
 -11   5  -3  324.21   11.98   0
 -11   7  -2  385.67   13.48   0
 -10  -1  -7  402.90    8.96   0
 -10   3  -3   19.89    4.70   0
 -10   5  -2  440.75   12.66   0
 -10   8  -1  284.53   11.82   0
  -9  -3  -9  154.92    4.52   0
  -8  -3  -7  231.61    4.85   0
  -8   7   0   81.51    6.42   0
  -8   8   0  165.79    8.58   0
  -8   9   0    8.42    4.79   0
  -8  10   0  201.52    9.86   0
  -7   5   0 1771.56   21.36   0
  -6   1  -1  126.81    4.79   0
  -5   7   1   98.58    6.00   0
  -5   8   1  109.79    6.39   0
  -5   9   1   31.45    4.78   0
  -5  10   1  969.73   17.16   0
  -4  -8 -13   42.54    4.63   0
  -4   5   1 4770.69   29.35   0
  -4  10   1  253.61    9.01   0
  -4  11   1  252.00    9.15   0
  -3   4   1 2683.73   19.45   0
  -3  11   1  190.13    7.88   0
  -3  15   0   53.54    6.09   0
  -2  -9 -13  276.16    9.89   0
  -2  -8  -9    3.75    3.23   0
  -2  11   1  234.41    8.06   0
  -2  15   0    8.20    4.14   0
  -1  -9 -11  319.12   10.39   0
  -1  -8  -8   -0.08    3.01   0
  -1  -7  -6   72.73    4.59   0
   0 -10 -16    7.02    5.56   0
   0 -10 -15   39.69    6.84   0
   0  -9 -10  101.78    6.77   0
   0  14   0    7.66    4.13   0
   1 -10 -13   82.32    7.78   0
   1  -9  -9   74.29    6.44   0
   1  -8  -7   68.67    5.20   0
   1   8   1  637.85    9.40   0
   1  16  -1  206.50    8.34   0
   2 -10 -12   36.36    6.36   0
   2  -2  -1   14.65    1.99   0
   3 -10 -11  994.32   20.77   0
   4 -11 -19   -0.22    7.01   0
   4 -11 -18   20.54    8.05   0
   4 -11 -17   34.82    8.66   0
   4 -11 -16  342.94   15.90   0
   4 -10 -11  387.69   14.04   0
   5 -11 -20    1.22    7.94   0
   5 -11 -16   22.97    8.34   0
   5 -11 -15   -0.98    7.13   0
   5 -10 -11   -3.93    5.79   0
   5  12  -1    1.87    2.20   0
   5  15  -2   78.09    4.38   0
   6 -11 -15    6.26    7.82   0
   6  -8  -7  267.93   11.20   0
   6  -2  -2 2800.31   22.01   0
   7 -11 -16   26.38    8.66   0
   7 -11 -15   46.61    9.51   0
   7 -10 -11   15.50    6.86   0
   7  -9  -9  281.24   12.67   0
   7  -7  -6 1678.77   25.07   0
   7  -6  -5 2149.78   26.60   0
   8 -11 -16   28.32    9.46   0
   8 -10 -12  138.62   11.22   0
   8  -8  -8  113.86    8.90   0
   8  -4  -4  260.50    9.41   0
   9 -11 -17    6.91    9.14   0
   9 -11 -16   32.55   10.25   0
   9 -10 -12   39.60    8.52   0
   9  -9 -10  519.26   18.09   0
   9  -7  -7   37.94    6.66   0
   9  -3  -4  266.04    9.38   0
  10 -10 -13   86.28   11.69   0
  10  -9 -11    7.58    7.16   0
  10  -8  -9  104.34   10.99   0
  10  -7  -8   67.22    8.74   0
  10  -5  -6   33.88    5.80   0
  10  -2  -4  184.43    7.97   0
  10   1  -3 2826.90   25.02   0
  11 -10 -15   36.43    9.80   0
  11 -10 -14  384.48   19.02   0
  11  -9 -12   33.42    9.20   0
  11  -8 -10  125.68   11.09   0
  11  -4  -6  323.02   11.85   0
  11   0  -4  907.02   15.93   0
  12 -10 -16  171.39   15.46   0
  12  -9 -13   24.40    9.39   0
  12  -8 -11  563.88   20.32   0
  12   4  -4   10.98    3.77   0
  12   5  -4   22.31    3.51   0
  13  -9 -14   99.29   12.17   0
  13  -8 -12    4.86    8.75   0
  13  -3  -7  135.18    9.43   0
  13  -1  -6   10.06    4.44   0
  13   3  -5  126.63    7.38   0
  14  -7 -12    2.28    8.35   0
  14  -3  -8   -6.57    6.85   0
  14   2  -6  323.25   11.58   0
  15  -7 -13  339.62   18.07   0
  15  -6 -12  121.28   11.99   0
  15  -4 -10  342.05   15.47   0
  15  -1  -8    1.07    5.92   0
  15   2  -7   12.79    6.91   0
  15   3  -7  668.91   16.31   0
  16  -6 -13   34.27    8.81   0
  16  -5 -12   26.17    8.45   0
  16  -4 -11  302.99   15.22   0
  16  -1  -9   83.60    9.34   0
  16   3  -8   27.30    6.41   0
  16   4  -8   14.70    5.09   0
  16   5  -8   61.20    6.67   0
  16   6  -8    7.61    5.47   0
  17  -5 -14   69.22   10.37   0
  17  -3 -12   17.41    7.44   0
  17  -2 -11   -0.76    7.42   0
  17   0 -10   17.71    7.02   0
  17   5  -9  267.60   12.14   0
  18  -3 -13   11.37    8.62   0
  18  -1 -12   65.46    9.62   0
  18   1 -11  277.02   14.23   0
  19   0 -13   61.36    9.75   0
  19   3 -12    2.04    6.95   0
  19   4 -12    3.22    5.67   0
  19   5 -12   49.34    7.42   0
 -13   4  -7   28.43    6.99   0
 -12   2  -7  778.33   16.34   0
 -12   4  -5   -0.39    4.67   0
 -12   6  -4  362.93   13.92   0
  -9  -2  -7  389.46    7.65   0
  -9   6  -1 2401.84   28.18   0
  -8   2  -2   16.07    4.07   0
  -8   4  -1  191.48    8.03   0
  -7   6   0   18.66    4.39   0
  -7  11   0  166.55    8.86   0
  -6   4   0 1820.06   19.62   0
  -4   6   1  572.58   11.00   0
  -4   7   1   32.61    4.29   0
  -4   8   1   90.67    5.78   0
  -4   9   1   70.78    5.48   0
  -4  14   0   -5.96    4.68   0
  -3  -8 -10   25.10    4.03   0
  -3  -1  -1   84.34    2.14   0
  -3   1   0  162.83    4.04   0
  -3   5   1  480.85    9.03   0
  -3  10   1  823.05   14.68   0
  -2  -9 -12   60.66    6.23   0
  -2   4   1  180.25    5.11   0
  -2  10   1   91.36    5.51   0
  -2  14   0   15.42    4.94   0
  -1  10   1   47.83    4.08   0
  -1  14   0   29.30    4.71   0
   0 -10 -13   19.12    6.13   0
   0  -8  -7  155.93    6.76   0
   0   4   1 1005.40    8.99   0
   0   9   1    3.26    2.48   0
   1 -10 -12  393.99   13.13   0
   1  -6  -4  149.83    5.81   0
   1   6   1  692.35    8.28   0
   1   7   1  201.71    5.28   0
   1  13   0   24.90    3.83   0
   2 -10 -11   -2.70    4.90   0
   2  -7  -5    8.94    3.59   0
   2  12   0  618.96   10.88   0
   2  15  -1   -2.65    3.33   0
   3 -11 -18   -6.64    6.03   0
   3 -11 -17    9.07    6.75   0
   3 -11 -16  239.49   13.21   0
   3 -11 -15   15.60    8.31   0
   3  -9  -8  404.27   12.41   0
   3  -7  -5  273.18    9.08   0
   3  -5  -3    5.51    2.91   0
   3  11   0  552.56    9.06   0
   4 -11 -14  164.27   11.11   0
   4 -10 -10  118.91    8.43   0
   4  -9  -8  140.52    8.57   0
   4  -7  -5  192.80    8.43   0
   4  -6  -4   76.70    5.82   0
   4   9   0  127.52    3.77   0
   5 -11 -14  182.91   12.18   0
   5 -10 -10   29.69    6.07   0
   5  -9  -8  352.23   12.67   0
   5  -3  -2  409.30    8.78   0
   6 -11 -14  182.54   12.78   0
   6 -10 -10   38.31    6.75   0
   6  -9  -8  333.31   12.90   0
   6  -4  -3   32.82    3.71   0
   7 -11 -14    4.87    7.95   0
   7 -11 -13   24.03    8.88   0
   7  -8  -7   10.05    5.20   0
   7  -5  -4  117.68    7.13   0
   7  12  -2  187.58    4.07   0
   8 -10 -11   83.88    9.53   0
   8  -9  -9  297.41   13.80   0
   8   0  -2   35.20    3.58   0
   9 -11 -15  193.78   14.61   0
   9  -8  -8  439.20   15.48   0
   9  -5  -5 1267.52   21.09   0
  10 -11 -16    8.60    8.88   0
  10 -11 -15   59.03   11.31   0
  10 -10 -12   78.01   10.55   0
  10  -9 -10   85.48    9.98   0
  10  -4  -5   27.68    5.10   0
  11 -10 -13  548.39   21.45   0
  11  -9 -11    3.20    7.18   0
  11  -7  -8  283.64   13.80   0
  11  -6  -7   31.07    6.25   0
  11  -3  -5  694.73   15.83   0
  11  11  -4    6.90    1.34   0
  12 -10 -15   74.16   11.24   0
  12 -10 -14    8.21    9.60   0
  12  -9 -12  124.53   12.27   0
  12  -8 -10  303.12   15.44   0
  12  -7  -9   26.75    7.99   0
  12  -6  -8  175.05   11.15   0
  12  -5  -7   93.20    8.01   0
  12   3  -4   -2.31    3.81   0
  12   7  -4  160.99    6.14   0
  13  -9 -13   37.43   10.32   0
  13  -8 -11  105.96   11.08   0
  13  -7 -10  254.07   14.09   0
  13  -6  -9  344.79   15.04   0
  13  -2  -6   61.76    7.05   0
  13   2  -5   32.09    4.78   0
  14  -8 -13   33.37    7.80   0
  14  -7 -11   10.57    7.96   0
  14  -6 -10   32.08    8.76   0
  14  -5  -9  174.42   12.12   0
  14  -4  -8  674.30   19.91   0
  14   1  -6   -0.32    4.56   0
  15  -8 -14  336.46   19.00   0
  15  -6 -11   70.80    9.99   0
  15  -5 -10  515.45   18.86   0
  15  -2  -8   47.92    7.26   0
  15   1  -7  217.54   10.55   0
  16  -7 -14   94.19   12.84   0
  16  -3 -10    7.22    6.83   0
  16   1  -8  142.88   10.25   0
  17  -5 -13   33.05    8.98   0
  17  -4 -12   75.92   10.08   0
  17  -3 -11  126.88   11.21   0
  17   2  -9   -5.93    6.21   0
  17   7  -9   20.85    5.70   0
  18  -2 -12    5.82    7.36   0
  18   0 -11   40.74    8.76   0
  18   4 -10   -0.04    5.85   0
  18   5 -10   -3.85    5.45   0
  18   6 -10    1.83    5.39   0
  19  -1 -13   -0.90    7.57   0
  19   1 -12   25.19    8.73   0
  19   2 -12   19.73    7.25   0
  20   4 -13   37.86    8.19   0
 -12   1  -9  239.55    9.32   0
 -11   0  -8   42.73    4.47   0
 -10   0  -6  144.51    6.33   0
 -10   1  -5   41.23    4.76   0
 -10   4  -3   66.38    6.35   0
 -10   7  -2    5.56    5.11   0
  -9   2  -3  694.90   13.08   0
  -9   8  -1   92.46    7.56   0
  -9   9  -1   12.88    5.42   0
  -8   5  -1 1381.53   20.01   0
  -7   1  -2   42.16    3.93   0
  -7   3  -1  126.45    6.16   0
  -7   7   0 1499.62   21.26   0
  -7   8   0  577.23   13.93   0
  -7   9   0  430.85   12.80   0
  -7  10   0  653.29   15.53   0
  -6  12   0  320.86   11.42   0
  -5   3   0   49.15    3.83   0
  -5  13   0   35.50    5.57   0
  -3   6   1  188.43    6.38   0
  -3   7   1  618.41   11.48   0
  -3   8   1  457.92   10.43   0
  -3   9   1   95.96    5.76   0
  -3  14   0    5.07    3.93   0
  -2   5   1  290.61    6.79   0
  -2   8   1   43.81    4.93   0
  -2   9   1  565.14   11.39   0
  -1 -10 -15    2.36    5.48   0
  -1  -9 -10   89.92    6.24   0
  -1   8   1  157.64    6.24   0
  -1   9   1  142.80    5.79   0
   0 -10 -12  170.67    9.41   0
   0  -9  -9  277.95    9.78   0
   0   7   1   26.87    3.22   0
   0   8   1   89.94    4.34   0
   0  13   0   58.19    5.34   0
   0  16  -1   34.53    4.92   0
   1 -10 -11  148.70    8.93   0
   1  -7  -5  195.78    6.99   0
   2 -11 -17    6.53    6.13   0
   2 -11 -16   19.70    6.58   0
   2  -8  -6  170.86    7.98   0
   2  17  -2   66.80    5.70   0
   3 -11 -14  230.86   12.34   0
   3 -11 -13    3.13    6.79   0
   3  -8  -6  878.77   16.46   0
   3  14  -1  220.42    7.19   0
   4 -11 -13    2.51    6.06   0
   4  -8  -6  175.61    8.61   0
   4  13  -1   41.29    3.71   0
   5  -8  -6  354.16   11.81   0
   5  -7  -5  687.09   15.08   0
   5  -6  -4 1543.05   20.59   0
   6 -11 -12  133.98   10.56   0
   7 -12 -18   83.48   12.91   0
   7 -11 -12    0.56    7.77   0
   7 -10 -10  137.69   10.38   0
   7  -9  -8    8.01    5.45   0
   7  -4  -3   88.60    6.04   0
   7  -2  -2 1583.29   17.75   0
   8 -11 -13  150.72   12.56   0
   8 -10 -10  187.25   12.25   0
   8  -8  -7  139.24    9.22   0
   8  -7  -6  158.87    9.19   0
   8  -3  -3   79.46    5.67   0
   9 -11 -13  289.45   15.81   0
   9 -10 -11   82.93    9.69   0
   9  -9  -9   75.71    9.76   0
   9  -4  -4  665.18   14.59   0
   9  -2  -3   16.02    3.83   0
   9   2  -2 1066.00   13.43   0
   9   8  -2    2.89    1.22   0
  10 -11 -14   42.06    9.89   0
  10 -10 -11    5.39    7.31   0
  10  -3  -4    4.81    3.87   0
  10   0  -3  151.80    7.30   0
  11 -11 -16    5.68    9.33   0
  11 -11 -15    8.08    9.03   0
  11 -10 -12    0.09    8.59   0
  11  -9 -10    6.65    7.23   0
  11  -8  -9  457.66   17.12   0
  11  -5  -6  155.01    9.11   0
  12 -10 -13   17.59    9.75   0
  12  -9 -11  161.69   13.30   0
  12  -4  -6  262.84   11.20   0
  12   2  -4   43.78    4.40   0
  13 -10 -14   38.69    9.45   0
  13  -9 -12  145.96   13.16   0
  13  -4  -7   50.74    7.65   0
  13   1  -5  153.49    7.81   0
  14  -9 -14  157.17   13.82   0
  14  -8 -12   82.57   11.27   0
  14   0  -6    7.74    4.42   0
  15  -8 -13   19.56   10.27   0
  15  -7 -12   22.71    8.73   0
  15  -4  -9  449.57   16.94   0
  15   0  -7  140.50    9.29   0
  16  -7 -13  263.07   16.46   0
  16  -6 -12   -3.68    7.60   0
  16  -5 -11   72.99   10.27   0
  16  -4 -10  114.06   10.77   0
  16  -2  -9    6.03    6.99   0
  16   0  -8  117.48    9.10   0
  17  -6 -13   46.12    9.28   0
  17  -5 -12    2.38    7.52   0
  17  -2 -10  145.50   11.14   0
  17   1  -9   75.42    8.49   0
  18  -4 -13    4.84    8.55   0
  18  -3 -12   27.44    8.49   0
  18  -1 -11   11.34    7.54   0
  18   2 -10   46.40    7.64   0
  18   3 -10    3.49    5.46   0
  19  -2 -13   43.58    9.92   0
  19   0 -12   19.12    8.08   0
  19   4 -11    6.98    6.48   0
  19   5 -11   -2.77    5.91   0
  20   1 -13   40.13   10.37   0
  20   2 -13  113.93   11.28   0
  20   3 -13    9.07    6.99   0
 -12   4  -6  176.56    9.72   0
 -12   5  -5  393.21   13.29   0
 -11   1  -7   32.57    4.70   0
 -11   2  -6   51.47    5.61   0
 -10  -2 -10    4.67    2.74   0
 -10   8  -2    3.30    5.59   0
  -9  -1  -6  438.39    8.98   0
  -9   1  -4  112.11    5.74   0
  -8   6  -1 3313.07   31.81   0
  -6   0  -2   75.35    3.81   0
  -6   2  -1   16.61    3.53   0
  -6   5   0  424.53   10.34   0
  -6   6   0  145.36    6.99   0
  -6  10   0    2.62    3.79   0
  -6  11   0   26.84    5.20   0
  -5  12   0  152.96    8.22   0
  -4  13   0   26.03    5.07   0
  -3  13   0  134.64    7.36   0
  -2  -9 -11  183.97    7.77   0
  -2  -8  -8  594.43   10.97   0
  -2   6   1 3441.46   23.42   0
  -2   7   1 1149.89   14.58   0
  -2  13   0   21.99    4.01   0
  -1  -2  -1  839.57    4.04   0
  -1   5   1 4933.63   24.21   0
  -1   6   1 1253.43   13.33   0
  -1  13   0  457.29   11.21   0
  -1  16  -1    1.76    4.24   0
   0  -7  -5 1623.93   17.36   0
   1 -11 -16   23.78    7.11   0
   2 -11 -14   41.32    7.50   0
   2 -11 -13  255.34   12.70   0
   4 -11 -12   -0.48    6.02   0
   4  -9  -7  387.57   12.49   0
   5 -12 -19    8.07    8.75   0
   5 -12 -18   12.85    8.81   0
   5 -12 -17   -4.26    8.05   0
   5 -12 -16  153.92   13.12   0
   5 -10  -9  162.98    9.79   0
   5  -9  -7   61.40    6.72   0
   5  -5  -3  137.92    6.62   0
   5   3   0 3560.87   12.38   0
   6 -12 -18   -2.98    7.33   0
   6 -12 -17   -0.94    7.25   0
   6 -12 -16  -11.86    7.09   0
   6 -12 -15   61.56   10.53   0
   6 -10  -9  397.40   14.69   0
   6  -8  -6    4.84    4.73   0
   6  -6  -4  333.23   10.62   0
   6  -3  -2  259.95    7.72   0
   7 -12 -17   23.52    9.07   0
   7 -12 -16   21.08    8.75   0
   7 -10  -9   72.55    8.31   0
   7  -7  -5 1702.83   24.72   0
   8 -12 -17   39.87    9.70   0
   8 -12 -16    2.43    8.05   0
   8 -12 -15   49.72   10.69   0
   8  -9  -8  404.12   15.18   0
   8  -5  -4   30.81    5.13   0
   8  -1  -2    6.29    3.14   0
   9 -12 -16   49.75   10.44   0
   9 -11 -12  148.14   12.38   0
   9 -10 -10   -4.30    7.01   0
   9   1  -2   46.67    4.26   0
  10 -11 -13   -3.81    8.09   0
  10  -9  -9  358.77   15.67   0
  10  -5  -5   84.95    7.06   0
  10  -1  -3  242.95    8.33   0
  11 -11 -14  274.15   16.87   0
  11 -10 -11  102.60   10.71   0
  11  -7  -7  107.58    9.07   0
  11  -4  -5  628.93   15.73   0
  11   2  -3   18.70    3.82   0
  11   3  -3    5.50    3.03   0
  12 -11 -15    5.92    9.60   0
  12 -10 -12   56.95   10.88   0
  12  -8  -9   59.43    9.27   0
  12  -6  -7    4.55    6.16   0
  13 -10 -13   11.13    8.63   0
  13  -8 -10  545.67   19.84   0
  13  -7  -9  543.70   18.79   0
  13  -6  -8  102.88    9.86   0
  13  -3  -6   -0.81    4.56   0
  13   0  -5   34.19    4.94   0
  14  -9 -13   14.04    8.62   0
  14  -8 -11   -3.64    8.09   0
  14  -7 -10   19.39    8.23   0
  14  -5  -8  926.69   22.78   0
  14  -3  -7  741.23   19.11   0
  15  -8 -12  389.37   18.61   0
  15  -7 -11  169.49   13.26   0
  15  -6 -10   -0.87    7.68   0
  15  -5  -9   12.06    7.91   0
  15  -3  -8    5.03    6.12   0
  15  -1  -7   38.02    6.19   0
  16  -7 -12   -5.62    7.24   0
  16  -6 -11   28.60    8.59   0
  16  -5 -10   96.78   11.09   0
  16  -3  -9    3.77    6.80   0
  16  -1  -8  164.26   10.51   0
  17  -4 -11    2.19    6.80   0
  17  -3 -10   58.17    9.06   0
  17   0  -9    5.29    6.36   0
  18  -4 -12    9.53    7.96   0
  18  -2 -11   15.12    7.64   0
  18   0 -10  380.43   16.73   0
  18   1 -10   63.22    8.93   0
  19  -1 -12   62.54    9.42   0
  19   2 -11   17.61    6.75   0
  19   3 -11    5.68    5.81   0
 -12   6  -5  168.77   10.15   0
 -11   0  -9   26.64    4.34   0
 -11   5  -4  358.41   12.37   0
 -10  -1  -8   35.62    4.00   0
 -10   3  -4    2.40    4.10   0
 -10   5  -3   45.93    5.59   0
  -9   0  -5  449.18    9.69   0
  -9   5  -2 1593.30   22.44   0
  -8   1  -3   62.12    4.09   0
  -8   3  -2 1973.25   21.89   0
  -8   7  -1 1167.31   19.93   0
  -8   8  -1   30.99    5.58   0
  -8  10  -1  298.50   11.61   0
  -7   4  -1  175.89    7.36   0
  -6   7   0  702.42   14.19   0
  -6   8   0  547.76   13.07   0
  -5   1  -1  302.73    6.52   0
  -5   4   0   44.71    3.91   0
  -5  11   0  310.55   10.42   0
  -4  -8 -11  273.56    7.62   0
  -4   0  -1   50.36    2.54   0
  -4  12   0   70.81    6.16   0
  -3  -9 -13   10.18    4.14   0
  -3  -8  -9   86.06    4.79   0
  -3  12   0   19.02    4.86   0
  -1 -10 -13  169.03    8.78   0
  -1  -9  -9  135.25    6.80   0
  -1  -8  -7   -0.70    2.73   0
   0 -10 -11   56.68    6.37   0
   0  -9  -8  763.33   14.52   0
   0  -4  -2   64.66    2.93   0
   0  12   0  543.08   11.33   0
   1 -11 -15   23.44    6.28   0
   1 -11 -14   -0.23    6.38   0
   1 -10 -10   98.25    7.12   0
   2 -11 -12  228.34   11.44   0
   2 -10  -9   79.58    7.48   0
   2  -9  -7  155.97    8.18   0
   2  14  -1   14.62    3.41   0
   3 -11 -11  352.44   13.79   0
   4 -12 -18   -0.02    6.79   0
   4 -12 -16  362.48   16.46   0
   4 -11 -11  515.88   16.38   0
   4  15  -2    3.45    3.37   0
   5 -12 -15    3.95    7.69   0
   5 -12 -14  111.68   10.89   0
   6 -12 -14   54.90    9.38   0
   6  -9  -7   81.03    7.57   0
   6  -5  -3   12.04    4.22   0
   6  13  -2  438.90    7.51   0
   7 -12 -14   19.23    8.73   0
   7 -11 -11    5.60    6.38   0
   7  -9  -7   16.04    5.66   0
   7  -6  -4  162.30    8.32   0
   8 -12 -14  124.32   12.32   0
   8 -11 -11   42.77    8.38   0
   8  -4  -3   36.64    4.94   0
   8  13  -3   14.53    2.01   0
   9 -12 -15  163.29   13.95   0
   9 -12 -14   63.66   11.35   0
   9  -9  -8  300.89   14.17   0
   9  -5  -4   78.54    6.77   0
   9   0  -2  589.33   11.21   0
  10 -12 -16    1.05    8.90   0
  10 -12 -15   33.57    9.80   0
  10 -11 -12  130.14   12.70   0
  10 -10 -10   90.53    9.96   0
  10  -8  -7  520.93   17.06   0
  10  -7  -6  323.97   13.09   0
  10  -4  -4  170.54    8.31   0
  11  -9  -9   11.96    7.72   0
  11  -8  -8    7.45    7.50   0
  11  -6  -6    0.43    4.88   0
  11   1  -3  711.66   13.59   0
  12 -11 -14  146.07   13.77   0
  12  -9 -10   45.02    9.58   0
  12  -5  -6  138.92    9.18   0
  12  -3  -5   41.46    5.87   0
  13  -9 -11  159.83   12.99   0
  13  -4  -6   22.27    5.58   0
  13  -1  -5    3.65    4.07   0
  14  -9 -12  176.33   14.40   0
  14  -4  -7 1113.02   23.68   0
  14  -2  -6   22.81    5.80   0
  14   3  -5  739.19   15.61   0
  14   4  -5   10.65    4.60   0
  15  -9 -13    4.86    9.18   0
  15  -4  -8   46.81    8.10   0
  15  -2  -7   56.48    7.48   0
  15   2  -6  568.67   15.41   0
  15   3  -6   56.50    7.12   0
  15   4  -6  262.19   10.41   0
  15   5  -6    1.90    4.35   0
  16  -8 -13   58.13   12.06   0
  16  -4  -9   10.50    7.18   0
  16   2  -7  331.32   13.05   0
  16   3  -7  208.07   10.17   0
  16   4  -7   75.45    7.33   0
  16   5  -7  140.59    8.59   0
  16   6  -7  107.38    7.44   0
  17  -6 -12  156.04   12.88   0
  17  -5 -11   89.57   10.61   0
  17  -4 -10  100.81   10.82   0
  17  -2  -9   35.63    8.27   0
  17   2  -8    2.97    5.99   0
  17   3  -8   32.35    6.69   0
  17   5  -8   12.13    5.86   0
  18  -3 -11   21.51    8.04   0
  18  -1 -10  122.84   11.04   0
  19  -2 -12    3.54    7.56   0
  19   0 -11   63.29    9.37   0
  19   1 -11    3.92    6.92   0
  20   2 -12   89.49   10.65   0
  20   3 -12   52.91    8.53   0
  20   4 -12   11.51    6.68   0
 -12   5  -6  323.01   12.71   0
 -11   4  -5   -1.74    5.26   0
 -11   6  -4 1711.76   26.42   0
 -10   6  -3   49.86    6.29   0
  -9  -3 -10    2.27    2.35   0
  -9   3  -3 1021.39   16.70   0
  -9   6  -2  158.14    8.40   0
  -8  -2  -6  111.21    4.33   0
  -8   0  -4   47.39    3.71   0
  -7   0  -3  319.59    7.27   0
  -7   5  -1   74.66    5.83   0
  -5   5   0   28.08    3.69   0
  -5   9   0  135.29    7.19   0
  -5  10   0   52.00    5.32   0
  -4   3   0 1337.65   14.02   0
  -4  11   0  210.79    8.54   0
  -3  15  -1    0.21    4.72   0
  -2  -9 -10   28.92    4.22   0
  -2   1   0  297.86    4.52   0
  -2  12   0  212.55    8.03   0
  -2  15  -1  453.70   12.65   0
  -1 -10 -12  126.57    7.85   0
  -1  12   0  394.38   10.15   0
   0 -10 -10  100.61    7.12   0
   0  -8  -6  591.36   11.58   0
   0  17  -2   55.21    5.75   0
   1  -9  -7  345.45   10.41   0
   1  11   0   15.09    3.28   0
   2  18  -3   -0.37    4.38   0
   3 -12 -17    5.50    6.47   0
   3 -12 -16    5.51    7.41   0
   3 -12 -15  163.56   11.91   0
   3 -10  -8  238.95   10.59   0
   3  13  -1   53.97    4.05   0
   4 -12 -14  346.83   15.22   0
   4  -8  -5  576.61   13.78   0
   4  17  -3   10.27    3.80   0
   5 -12 -13    6.36    7.10   0
   5 -11 -10   13.80    5.78   0
   5  -8  -5  787.47   16.52   0
   5  -7  -4  123.13    7.33   0
   5  -4  -2  919.78   13.57   0
   5  11  -1   34.74    2.78   0
   5  14  -2    4.80    2.69   0
   6 -12 -13   45.47    9.29   0
   6 -11 -10  104.82    9.36   0
   6 -10  -8   67.10    7.65   0
   7 -11 -10   19.77    7.01   0
   7 -10  -8  313.49   13.74   0
   7  -5  -3  115.05    6.88   0
   7  -3  -2   91.52    5.58   0
   8 -12 -13   88.17   10.94   0
   8 -11 -10  363.53   15.68   0
   8  -7  -5  384.56   12.33   0
   8  -2  -2   50.71    4.57   0
   9 -12 -13  126.90   12.45   0
   9 -10  -9  384.71   16.29   0
  10 -12 -14    7.62    8.76   0
  10 -11 -11   54.57    9.89   0
  10 -10  -9   68.34    9.49   0
  10  -9  -8  500.49   17.74   0
  10  -2  -3   95.33    6.07   0
  11 -12 -15   26.71    9.97   0
  11 -11 -12  610.58   22.47   0
  11 -10 -10    2.24    7.11   0
  11  -5  -5   15.63    5.32   0
  11  -3  -4  825.95   16.81   0
  11   0  -3  928.28   16.01   0
  12 -11 -13   78.79   11.62   0
  12 -10 -11   13.12    8.23   0
  12  -9  -9  229.24   13.57   0
  12  -8  -8  345.22   15.26   0
  12  -4  -5  316.96   11.93   0
  12  -1  -4  168.18    8.03   0
  13 -11 -14   -6.55    8.49   0
  13 -10 -12  163.00   13.75   0
  13  -9 -10   -4.06    8.23   0
  13  -8  -9   -0.65    7.34   0
  13  -2  -5  205.81    9.68   0
  14 -10 -13   64.48   11.40   0
  14  -9 -11    4.78    8.86   0
  14  -8 -10    0.02    6.80   0
  14  -7  -9   85.28    8.79   0
  14  -6  -8    8.81    7.53   0
  14   1  -5   49.53    6.75   0
  14   2  -5  132.58    8.06   0
  14   5  -5  249.71    9.02   0
  15  -9 -12  263.01   16.67   0
  15  -8 -11  135.03   13.00   0
  15  -7 -10   92.41   10.29   0
  15  -6  -9  415.75   17.09   0
  15   0  -6    6.23    6.19   0
  15   1  -6  286.96   11.46   0
  15   6  -6   18.33    4.29   0
  16  -8 -12  162.83   13.96   0
  16  -7 -11    2.07    8.01   0
  16  -6 -10  174.56   12.88   0
  16   0  -7  284.41   12.80   0
  16   1  -7   40.89    6.83   0
  17  -7 -12   44.22    9.83   0
  17  -6 -11    5.09    7.48   0
  17  -3  -9    8.11    7.26   0
  17   0  -8   65.92    8.72   0
  17   1  -8   24.52    6.60   0
  17   6  -8   32.90    5.91   0
  18  -5 -12   43.17    9.56   0
  18  -4 -11    1.87    7.62   0
  18  -2 -10   20.74    7.61   0
  18   1  -9  149.98   11.36   0
  18   2  -9   -0.86    5.33   0
  18   3  -9   -1.37    5.18   0
  18   4  -9   29.95    6.07   0
  18   5  -9   36.25    6.56   0
  19  -3 -12   30.14    8.91   0
  19  -1 -11    1.96    7.14   0
  19   3 -10   -4.35    6.01   0
  19   4 -10   23.81    6.93   0
  20   0 -12   29.59    8.40   0
  20   1 -12    6.52    7.03   0
 -12   3  -8  176.41    9.74   0
 -12   4  -7    7.90    5.99   0
 -11   3  -6   24.67    5.76   0
 -11   7  -4    5.57    5.82   0
 -10   0  -7    9.38    3.62   0
 -10   1  -6  828.66   14.61   0
 -10   4  -4   33.69    4.82   0
 -10   8  -3   31.89    6.16   0
  -9  -2  -8  418.79    8.26   0
  -9   4  -3  137.92    7.74   0
  -9   8  -2    0.92    4.97   0
  -9   9  -2  114.72    8.21   0
  -8  -1  -5   86.02    4.35   0
  -8   4  -2 3640.74   31.00   0
  -7   2  -2   47.29    4.02   0
  -7   6  -1 1146.10   18.31   0
  -7   9  -1 2299.33   27.87   0
  -7  10  -1  395.86   12.58   0
  -6   3  -1 1486.60   17.03   0
  -6  12  -1  660.47   15.82   0
  -5   6   0    1.26    3.21   0
  -5   7   0  409.92   10.55   0
  -5  13  -1  715.44   16.29   0
  -4  -6  -6   16.56    1.67   0
  -4  10   0    1.84    3.68   0
  -4  14  -1   73.62    6.45   0
  -3   2   0  625.06    8.26   0
  -3  14  -1   53.30    6.19   0
  -2  11   0   53.10    4.78   0
  -1 -10 -11  263.06    9.71   0
  -1  11   0  269.29    8.46   0
   0 -11 -15   -5.10    4.82   0
   0 -11 -14   12.73    5.72   0
   0  11   0  227.35    7.39   0
   0  14  -1  143.08    7.28   0
   1 -11 -12   28.13    6.69   0
   1 -10  -9  117.34    7.30   0
   1  14  -1   19.91    3.60   0
   2 -12 -16    8.67    6.73   0
   2 -11 -11   55.09    6.75   0
   2 -10  -8    5.04    4.65   0
   2  -8  -5 1109.75   16.91   0
   2  -7  -4   50.62    4.59   0
   2  -6  -3 2710.41   22.36   0
   3 -12 -14   68.48    8.81   0
   3  -9  -6   79.37    7.31   0
   3  -6  -3   45.12    4.37   0
   3   0   0    3.21    1.37   0
   3   9   0 1007.94   10.71   0
   4 -12 -13   -3.14    5.83   0
   4  12  -1    3.53    2.18   0
   5 -12 -12  121.68   10.12   0
   5 -11  -9   10.90    6.38   0
   5  -9  -6   23.17    5.37   0
   5  -6  -3  255.49    8.85   0
   5  16  -3    9.02    2.86   0
   6 -13 -18   -5.19    8.65   0
   6 -13 -17    1.91    7.72   0
   6 -12 -12  261.68   13.87   0
   6 -11  -9   81.33    8.05   0
   6  -9  -6   10.00    5.05   0
   6  -8  -5   63.87    6.57   0
   6  -7  -4  903.97   17.25   0
   7 -13 -17   17.15    8.80   0
   7 -12 -12   62.25    9.81   0
   7 -11  -9   78.29    9.72   0
   7  -8  -5   46.64    6.61   0
   7  14  -3    7.56    2.38   0
   8 -13 -16   36.13    9.63   0
   8 -10  -8   23.09    7.01   0
   8   5  -1    1.89    1.41   0
   9 -13 -16   -9.99    8.17   0
   9 -12 -12   20.26    8.90   0
   9 -10  -8  120.10   10.63   0
   9  -9  -7   34.83    7.04   0
   9  -7  -5  134.93    8.70   0
   9  -1  -2   10.03    3.19   0
  10 -12 -13   39.14   10.03   0
  10  -5  -4   38.22    5.40   0
  10   2  -2 1496.27   16.92   0
  11 -12 -14    8.91    7.93   0
  11 -12 -13   59.29   10.88   0
  11 -11 -11  203.67   14.63   0
  11 -10  -9   60.58    9.33   0
  11  -9  -8  298.12   14.58   0
  11  -8  -7  938.07   22.47   0
  11  -7  -6   37.39    6.71   0
  11  -4  -4  221.14   10.44   0
  11  -1  -3  -12.95    4.43   0
  12 -12 -14    9.92    9.36   0
  12 -10 -10   55.03   10.09   0
  12  -6  -6   51.13    6.88   0
  12  -2  -4   43.82    5.41   0
  13 -11 -13   46.56   10.58   0
  13 -10 -11    1.91    8.99   0
  13   1  -4   10.10    4.83   0
  13   2  -4   52.36    5.32   0
  13   3  -4   17.15    3.82   0
  13   4  -4   42.93    4.73   0
  14 -10 -12  150.50   13.82   0
  14  -8  -9    9.52    7.79   0
  14  -5  -7   33.59    7.99   0
  14  -3  -6  270.04   12.07   0
  14   0  -5  141.67    8.38   0
  15  -8 -10   66.87   10.58   0
  15  -7  -9   22.89    7.98   0
  16  -7 -10    2.79    8.32   0
  16  -4  -8   14.31    6.59   0
  16  -1  -7    7.57    5.98   0
  17  -5 -10   54.69    9.35   0
  17  -1  -8    8.68    6.30   0
  18  -5 -11   -1.12    7.27   0
  18  -3 -10   14.32    7.32   0
  18  -1  -9   20.78    8.41   0
  18   0  -9  127.54   10.63   0
  19  -2 -11   89.60   10.54   0
  19   1 -10   18.12    6.99   0
  19   2 -10   41.51    7.51   0
  20  -1 -12   13.79    8.08   0
  20   3 -11   95.14   10.24   0
 -11   0 -10    6.64    3.78   0
 -11   5  -5  975.04   19.65   0
 -10   5  -4   56.79    6.63   0
  -9   2  -4   18.16    3.40   0
  -8   5  -2  336.95   10.61   0
  -7  -1  -4 1035.36   11.68   0
  -7   7  -1 1199.90   18.95   0
  -7   8  -1  399.50   11.86   0
  -6  -1  -3    8.34    1.99   0
  -6  11  -1  136.23    7.87   0
  -4   4   0  114.32    4.92   0
  -4   8   0  367.86    9.97   0
  -4   9   0  314.28    9.59   0
  -4  13  -1   72.14    6.38   0
  -3  -9 -11  200.36    7.47   0
  -3  -6  -5   43.04    2.45   0
  -2 -10 -13   45.64    5.85   0
  -2  14  -1   37.27    5.14   0
  -1  -9  -8   -1.80    3.37   0
  -1  14  -1  580.92   13.29   0
   0 -11 -13    7.41    5.50   0
   0  -9  -7   95.38    5.92   0
   0  16  -2   14.50    5.27   0
   1 -11 -11  260.71   11.02   0
   1  -8  -5  717.96   13.12   0
   1  -7  -4  377.51    8.90   0
   1  10   0  175.87    5.98   0
   1  16  -2   81.92    5.96   0
   2 -12 -15    0.85    5.59   0
   2 -12 -14   71.52    9.19   0
   2 -11 -10   39.93    6.72   0
   2  -9  -6  424.43   11.87   0
   2  13  -1  153.99    6.35   0
   3 -12 -13   29.53    7.22   0
   4 -12 -12   -0.26    5.72   0
   4 -11  -9  218.51   10.65   0
   5 -13 -18   -2.44    7.55   0
   5 -13 -17   30.68    8.92   0
   5 -13 -16   88.21   11.08   0
   5 -12 -11   11.39    6.52   0
   5 -10  -7  332.20   12.48   0
   6 -13 -16   -2.13    7.31   0
   6 -13 -15   -0.86    7.38   0
   6 -12 -11    9.66    7.25   0
   6 -10  -7  231.67   11.17   0
   6  -2  -1 1377.49   15.19   0
   7 -13 -14   75.19   11.83   0
   7 -10  -7    8.49    5.76   0
   7  -9  -6  165.36    9.65   0
   7  -1  -1  753.16   11.48   0
   8 -13 -15   38.65    9.52   0
   8 -11  -9   36.68    8.35   0
   8  -5  -3  808.21   15.66   0
   9 -13 -15    1.79    8.43   0
   9 -13 -14  119.19   12.24   0
   9 -12 -11  153.27   12.62   0
   9 -11  -9  315.19   15.18   0
   9  -6  -4  100.40    7.33   0
  10 -13 -15   12.90    9.58   0
  10 -10  -8  103.27   10.52   0
  10  -8  -6   26.58    6.69   0
  10   1  -2  237.55    8.10   0
  11 -12 -12  364.04   18.68   0
  11 -11 -10   61.68   10.35   0
  11  -6  -5   19.32    5.27   0
  12 -12 -13    0.71    8.64   0
  12 -11 -11  112.68   12.59   0
  12  -8  -7    7.42    6.72   0
  12  -5  -5   48.28    6.79   0
  12  -3  -4   -2.62    3.85   0
  12   3  -3  130.21    6.26   0
  13 -11 -12   42.78   10.29   0
  13 -10 -10  339.87   17.20   0
  13  -9  -9  204.35   13.74   0
  13  -8  -8  369.09   16.11   0
  13   0  -4   27.11    4.53   0
  14 -11 -13  243.97   16.67   0
  14 -10 -11    2.62    8.95   0
  14  -9 -10   -4.39    7.46   0
  14  -7  -8   53.54    8.56   0
  14  -6  -7  413.91   15.88   0
  14  -4  -6   -2.96    6.26   0
  15 -10 -12   31.10   10.38   0
  15  -9 -11   80.48   11.23   0
  15  -2  -6   15.43    5.31   0
  15   8  -6  120.78    6.24   0
  16  -9 -12  434.92   20.48   0
  16  -8 -11   59.38    9.97   0
  16  -6  -9   -2.98    7.47   0
  17  -7 -11   40.68    9.30   0
  17  -6 -10  102.39   11.03   0
  17  -4  -9   34.70    8.16   0
  17  -2  -8    8.28    6.63   0
  18  -4 -10   12.59    7.34   0
  18  -2  -9   17.45    7.17   0
  19  -3 -11   14.88    7.94   0
  19  -1 -10  191.84   12.81   0
  20   0 -11   11.19    7.29   0
  20   1 -11   41.66    8.32   0
  20   2 -11   14.83    7.15   0
 -12   2 -10    6.31    5.16   0
 -12   4  -8  261.68   11.89   0
 -12   5  -7   38.81    6.78   0
 -11   6  -5   25.06    6.09   0
 -10   3  -5  428.77   11.91   0
 -10   6  -4   28.92    6.48   0
  -9  -1  -7    5.10    2.94   0
  -9   5  -3   36.49    5.28   0
  -8   6  -2    5.92    4.49   0
  -8   7  -2  223.31    9.49   0
  -8   9  -2  255.07   10.51   0
  -7  -2  -5  745.06    9.05   0
  -7   3  -2 1182.44   16.28   0
  -6   1  -2  206.00    5.95   0
  -6   4  -1 1507.69   18.13   0
  -6   5  -1  357.11    9.79   0
  -6   9  -1  285.53   10.06   0
  -6  10  -1   65.08    6.12   0
  -5  -2  -3   72.67    2.61   0
  -5   2  -1   25.85    3.02   0
  -5  12  -1   52.20    5.83   0
  -4   6   0   18.76    3.40   0
  -4   7   0  356.82    9.39   0
  -3   3   0  252.87    5.95   0
  -3  13  -1  240.39    9.30   0
  -2 -10 -12  252.07    9.42   0
  -2  -9  -9   19.96    3.60   0
  -2  10   0  137.14    6.50   0
  -1 -10 -10   86.98    6.17   0
  -1  -8  -6   70.87    4.41   0
  -1  -4  -2  961.28    7.97   0
  -1  10   0   85.86    5.02   0
  -1  16  -2   85.10    6.79   0
   0 -11 -12   23.26    5.85   0
   0  10   0    3.76    2.92   0
   1  -3  -1 1180.40    9.81   0
   2 -12 -13  217.15   12.03   0
   2  15  -2   48.40    4.93   0
   2  17  -3   -2.90    3.81   0
   3 -12 -12   -2.23    5.45   0
   3 -11  -9  226.31   10.68   0
   3 -10  -7  152.35    8.36   0
   3  12  -1   16.17    3.26   0
   4 -13 -17   40.41    8.80   0
   4 -13 -15  264.05   14.85   0
   4 -12 -11   42.69    7.30   0
   4  -5  -2  461.12    9.82   0
   4  14  -2   44.75    4.21   0
   5 -13 -15   58.17    9.82   0
   5 -13 -14  152.28   11.85   0
   5 -11  -8   69.44    8.02   0
   5  -5  -2  303.49    8.65   0
   6 -13 -14   95.61   10.88   0
   6 -13 -13  211.79   13.82   0
   6 -12 -10   27.71    7.23   0
   6 -11  -8   46.25    7.03   0
   7 -13 -13  376.71   17.36   0
   7 -12 -10    8.73    6.44   0
   7 -11  -8  287.27   13.51   0
   7  -6  -3 1521.58   21.39   0
   7  -4  -2 1144.36   16.63   0
   8 -12 -10  129.04   10.92   0
   8 -10  -7  108.46    9.19   0
   8   6  -1  191.03    3.23   0
   9 -13 -13   37.14    9.97   0
   9 -10  -7  120.68   10.41   0
   9  -9  -6    3.67    5.43   0
   9  -8  -5   79.65    7.60   0
   9  -2  -2   44.69    4.57   0
  10 -13 -14   34.30   10.17   0
  10 -13 -13  153.40   14.05   0
  10 -12 -11  129.66   12.37   0
  10 -11  -9   55.05    9.11   0
  10  -4  -3  112.42    7.04   0
  10   0  -2  772.59   13.33   0
  11 -13 -14   21.15    9.35   0
  11 -12 -11   33.89   10.82   0
  11  -9  -7  271.29   13.72   0
  11  -8  -6  206.42   11.66   0
  11  -5  -4  593.96   15.35   0
  11  -2  -3 1132.76   18.45   0
  12 -12 -12  275.24   16.76   0
  12 -11 -10   37.61    9.69   0
  12 -10  -9    2.52    7.30   0
  12   1  -3    9.66    3.94   0
  12   2  -3  235.68    7.97   0
  13 -12 -13   17.72    9.39   0
  13 -11 -11   18.69    9.40   0
  13  -6  -6   34.88    7.12   0
  13  -4  -5   47.90    6.41   0
  13  -1  -4    4.55    3.87   0
  14 -11 -12   25.74    9.79   0
  14  -9  -9  -13.30    7.58   0
  14  -8  -8   19.62    8.08   0
  14  -5  -6  193.47   11.17   0
  14  -2  -5  263.51   11.17   0
  14   8  -5  151.80    6.12   0
  15 -10 -11  138.18   13.18   0
  15  -9 -10  568.13   21.65   0
  15  -8  -9  104.92   11.25   0
  15  -3  -6   15.85    5.89   0
  16  -9 -11   81.07   11.74   0
  16  -8 -10    2.75    8.36   0
  16  -5  -8   71.96    9.19   0
  16  -3  -7   39.54    8.30   0
  16   1  -6  665.98   17.33   0
  16   2  -6   56.48    7.57   0
  16   3  -6   13.28    5.92   0
  16   4  -6   10.01    4.98   0
  17  -8 -11   77.13   10.45   0
  17  -7 -10   92.34   11.52   0
  17  -5  -9    4.80    7.29   0
  17  -3  -8  137.42   10.70   0
  17   1  -7   24.50    7.03   0
  17   2  -7    1.48    5.68   0
  17   3  -7   14.49    5.72   0
  17   4  -7  147.35    9.02   0
  18  -6 -11    6.54    7.93   0
  18  -5 -10   37.51    8.83   0
  18  -3  -9   -0.28    6.80   0
  18   1  -8   14.24    6.91   0
  18   2  -8   -1.92    5.88   0
  18   3  -8   12.90    6.41   0
  19  -4 -11   93.37   10.84   0
  19  -2 -10   73.30    9.59   0
  20  -2 -11   -4.30    7.26   0
  20  -1 -11    1.77    6.81   0
  21   2 -12   59.03    9.44   0
 -11   1  -9  110.52    6.86   0
 -11   2  -8    4.41    4.46   0
 -10   0  -8  163.43    7.04   0
 -10   7  -4  351.94   12.68   0
 -10   8  -4   17.92    5.75   0
  -9   0  -6   78.80    4.89   0
  -9   3  -4   58.41    5.10   0
  -9   7  -3  108.22    7.59   0
  -9   8  -3  232.21   10.47   0
  -9   9  -3  249.34   11.09   0
  -8  -3  -8  572.66    8.11   0
  -8   1  -4   72.44    4.72   0
  -8   3  -3  742.28   13.80   0
  -7   1  -3    3.42    2.87   0
  -7  11  -2   52.49    6.45   0
  -6   6  -1  674.79   13.50   0
  -6   7  -1  143.99    7.33   0
  -6   8  -1 3300.93   31.08   0
  -5  11  -1  369.07   11.41   0
  -4  12  -1   54.37    5.77   0
  -2   9   0 1316.70   16.97   0
  -2  13  -1   23.23    4.16   0
   0  13  -1   81.74    5.60   0
   1 -12 -15   15.12    6.17   0
   1 -12 -14   13.61    6.26   0
   1 -11 -10   69.39    6.53   0
   1  -9  -6  263.29    8.68   0
   1  15  -2  189.34    8.01   0
   1  17  -3  229.04    9.47   0
   2 -12 -12   17.02    6.99   0
   2 -11  -9   41.69    5.90   0
   2 -10  -7   97.80    6.62   0
   2   9   0 1109.57   12.16   0
   3 -13 -16    6.39    7.33   0
   3 -12 -11   86.53    8.30   0
   3  -8  -4  476.30   11.95   0
   4 -13 -14  240.26   13.50   0
   4 -11  -8    3.03    4.51   0
   4  -9  -5  678.96   15.35   0
   4  -8  -4  606.14   13.68   0
   4   0   0  106.52    3.09   0
   4   7   0  202.31    3.61   0
   4  16  -3  287.75    8.62   0
   5 -13 -13    7.72    7.40   0
   5  -9  -5 1010.44   19.17   0
   5  -3  -1 2164.26   18.74   0
   5   1   0  409.32    5.82   0
   5  13  -2   10.07    2.74   0
   6 -13 -12   -1.19    7.32   0
   6 -10  -6  326.55   12.49   0
   6  -9  -5   93.45    7.47   0
   6  -5  -2  252.44    8.47   0
   7 -13 -12   -1.67    7.92   0
   7  -9  -5   56.90    6.79   0
   8 -13 -12    0.64    8.27   0
   8 -11  -8  826.71   21.99   0
   8  -4  -2  281.55    9.14   0
   8   0  -1   49.79    3.77   0
   9 -12 -10  335.90   16.40   0
   9 -11  -8   86.50   10.22   0
   9  -7  -4  691.28   16.66   0
   9  -3  -2  999.14   16.18   0
  10 -13 -12   25.55    8.67   0
  10 -12 -10    3.22    8.26   0
  10 -10  -7  648.59   19.86   0
  10  -9  -6  140.93   10.10   0
  11 -13 -13   -9.94    7.77   0
  11 -11  -9   67.43   10.28   0
  11  -7  -5    6.36    5.16   0
  12 -12 -11  168.29   14.39   0
  12 -10  -8    3.64    7.16   0
  12  -9  -7   38.02    7.86   0
  12  -6  -5  207.25   10.68   0
  12  -4  -4  288.16   11.27   0
  12  -1  -3   -1.58    4.11   0
  12   0  -3   13.60    3.62   0
  13 -12 -12   -2.78    8.38   0
  13 -11 -10   30.24   10.03   0
  13  -9  -8  474.12   18.10   0
  13  -8  -7  200.01   12.30   0
  13  -7  -6   51.02    8.03   0
  13  -5  -5   98.82    8.13   0
  13  -2  -4    3.08    4.05   0
  13   7  -4   64.13    4.27   0
  14 -11 -11  105.59   12.68   0
  14 -10 -10   13.24    8.34   0
  14  -7  -7   91.86    9.62   0
  14  -3  -5   71.68    7.75   0
  15  -6  -7   71.74    8.97   0
  15  -4  -6  153.82   10.24   0
  15   0  -5  319.65   12.32   0
  15   1  -5   41.53    6.19   0
  15   2  -5  623.58   15.39   0
  16  -6  -8    4.90    7.29   0
  16  -4  -7   78.87    9.22   0
  16   0  -6   73.19    7.50   0
  16   5  -6    2.18    4.55   0
  17  -6  -9  137.65   11.69   0
  17  -1  -7    7.06    5.53   0
  17   0  -7    4.24    5.24   0
  18  -7 -11   79.89   11.71   0
  18  -6 -10   70.48   10.11   0
  18  -4  -9   15.08    7.38   0
  18  -1  -8  228.71   13.25   0
  18   0  -8   78.02    8.78   0
  18   5  -8    6.52    5.34   0
  19  -4 -10   80.64   10.72   0
  19  -3 -10  100.90   10.70   0
  19   0  -9   19.18    7.12   0
  19   1  -9   16.57    6.69   0
  19   2  -9   56.17    7.63   0
  19   3  -9   34.66    6.76   0
  19   4  -9   -1.42    5.68   0
  20   1 -10  156.89   12.25   0
  20   2 -10  112.34   10.94   0
  20   3 -10    9.69    7.26   0
 -12   4  -9   30.43    6.56   0
 -12   5  -8  304.64   12.54   0
 -11   5  -6  266.54   11.28   0
 -10   4  -5   89.66    6.54   0
  -9  -3 -11   20.81    3.01   0
  -9   4  -4  258.30    9.76   0
  -7   4  -2  649.65   12.94   0
  -7  10  -2   92.15    7.41   0
  -6  -2  -4  411.52    6.10   0
  -6  12  -2   25.76    5.46   0
  -5   0  -2 1346.41   12.12   0
  -5   3  -1 2411.71   20.34   0
  -5  10  -1   62.64    5.70   0
  -4  11  -1   -4.17    3.45   0
  -4  14  -2   -2.68    4.35   0
  -3  -9 -10   92.43    5.35   0
  -3   4   0  895.05   11.37   0
  -3   5   0  876.67   12.15   0
  -3   7   0   22.81    3.77   0
  -3  12  -1  822.37   15.59   0
  -2 -10 -11  153.13    7.45   0
  -2  -6  -4  753.17    8.71   0
  -2   2   0   38.76    2.38   0
  -2   8   0 4097.78   28.26   0
  -1 -11 -13    8.81    4.78   0
  -1   9   0    8.14    3.03   0
  -1  15  -2   53.21    5.76   0
   0 -10  -8   62.32    5.84   0
   0  -8  -5   50.64    3.98   0
   0   9   0  371.60    8.26   0
   0  15  -2   42.23    5.01   0
   0  17  -3  241.53    9.89   0
   1 -12 -13   25.29    6.41   0
   1   9   0  785.47   10.97   0
   2 -12 -11  170.32   10.07   0
   3 -13 -14   12.48    7.78   0
   3 -12 -10   29.73    7.07   0
   3 -11  -8   39.21    5.55   0
   3  -9  -5 2807.31   28.98   0
   3  -7  -3  185.95    7.34   0
   3  14  -2   28.57    3.81   0
   4 -13 -13   57.57    8.49   0
   4  11  -1  374.59    7.19   0
   5 -12  -9   27.81    6.93   0
   5  -7  -3  542.36   12.75   0
   5  15  -3   16.46    3.24   0
   5  17  -4    3.15    3.04   0
   6 -14 -17    6.52    7.83   0
   6 -14 -16    9.55    8.76   0
   6 -11  -7  716.52   18.67   0
   6  -7  -3  202.01    8.74   0
   6  -3  -1 3146.81   23.86   0
   6  12  -2   97.96    3.91   0
   7 -14 -16    6.97    8.19   0
   7 -14 -15   77.43   10.79   0
   7 -13 -11  300.94   15.34   0
   7 -12  -9    9.76    6.52   0
   7 -11  -7  291.83   13.15   0
   7 -10  -6  343.01   13.33   0
   7  -8  -4 2460.12   29.90   0
   7  -5  -2  779.00   14.48   0
   7  -2  -1   74.41    4.64   0
   8 -14 -15    1.55    8.13   0
   8 -14 -14   99.28   12.35   0
   8 -13 -11   36.79    9.14   0
   8 -12  -9   29.72    7.97   0
   8  -9  -5  112.38    8.61   0
   8  -1  -1 1141.96   14.62   0
   9 -14 -15    9.45    9.05   0
   9 -14 -14   17.43    9.57   0
   9 -13 -11   42.81    9.57   0
   9 -12  -9   15.16    7.92   0
  10 -14 -14   42.74   11.37   0
  10 -13 -11   11.28    8.86   0
  10 -11  -8   62.52    9.57   0
  10  -5  -3   53.41    5.79   0
  11 -13 -12    0.89    8.36   0
  11 -12 -10  446.96   19.41   0
  11  -9  -6   45.56    8.08   0
  11  -6  -4   40.59    6.06   0
  11   2  -2   98.25    5.31   0
  12 -13 -13   14.81    8.79   0
  12 -11  -9  162.10   13.20   0
  12  -8  -6   63.63    8.54   0
  12  -7  -5  186.62   10.59   0
  12   6  -3   59.30    4.07   0
  13 -12 -11   -5.25    8.34   0
  13  -3  -4  266.05   10.76   0
  14 -12 -12  142.07   14.01   0
  14 -10  -9   73.16   10.92   0
  14  -8  -7    9.03    6.94   0
  14  -6  -6  130.59   10.08   0
  14  -4  -5  239.11   11.35   0
  14   0  -4   16.52    5.80   0
  14   1  -4  473.27   13.15   0
  14   2  -4  177.53    8.69   0
  14   3  -4  181.45    8.39   0
  15 -11 -11   24.70    9.11   0
  15 -10 -10   15.93   10.18   0
  15  -9  -9   96.06   11.52   0
  15  -5  -6   40.28    8.54   0
  15  -1  -5  200.29   10.29   0
  15   5  -5   23.58    4.65   0
  16 -10 -11  117.99   13.05   0
  16  -9 -10  113.75   12.22   0
  16  -8  -9   -2.13    7.73   0
  16  -7  -8   78.76    9.97   0
  16  -2  -6  238.96   12.01   0
  16   6  -6    8.01    3.72   0
  17  -8 -10   15.89    8.31   0
  17  -5  -8   53.49    8.76   0
  17  -2  -7    2.07    6.14   0
  17   6  -7   45.97    5.95   0
  18  -5  -9   19.00    7.62   0
  18  -2  -8   34.67    7.96   0
  19  -5 -10   95.57   11.71   0
  19  -2  -9  158.42   11.97   0
  19  -1  -9    2.83    6.86   0
  20  -1 -10    2.50    6.62   0
  20   0 -10   14.54    7.17   0
  21   0 -11   32.57    9.22   0
  21   1 -11    7.75    7.05   0
 -11   1 -10    2.35    4.11   0
 -11   4  -7  262.49   10.76   0
 -10  -1 -10  111.20    5.83   0
 -10   3  -6   45.73    6.28   0
 -10   5  -5  128.88    7.92   0
  -9  -2  -9   22.56    3.55   0
  -8   0  -5    6.00    2.64   0
  -8   5  -3  304.17   10.64   0
  -8  10  -3  563.34   15.50   0
  -7   7  -2   82.91    6.36   0
  -7   8  -2 1709.44   23.59   0
  -6   2  -2   30.63    3.33   0
  -6  11  -2  364.60   11.84   0
  -5   4  -1    6.00    2.89   0
  -5   8  -1   16.45    4.18   0
  -4  10  -1  225.57    8.55   0
  -3  11  -1   37.25    4.84   0
  -3  14  -2   94.39    6.91   0
  -2  -9  -8   12.76    3.55   0
  -2  -5  -3  349.37    5.13   0
  -2   7   0 3336.26   24.36   0
  -2  12  -1  194.69    7.77   0
  -1 -11 -12  253.31    9.97   0
  -1 -10  -9   26.17    4.38   0
  -1  -9  -7   22.36    3.68   0
  -1   8   0  448.36    9.20   0
  -1  12  -1  107.71    6.04   0
   0 -11 -10   29.87    5.23   0
   0  -9  -6   40.29    4.37   0
   0  -3  -1   47.44    2.17   0
   0  12  -1  206.50    7.59   0
   1 -12 -12  121.07    8.88   0
   1 -11  -9   72.15    6.47   0
   1 -10  -7   39.90    4.72   0
   1  12  -1   46.87    3.88   0
   2 -13 -15   21.57    7.34   0
   2 -11  -8   24.73    5.55   0
   2  -9  -5 1970.13   23.15   0
   2  -7  -3 1357.14   16.79   0
   2  18  -4   20.44    4.44   0
   3 -13 -13   37.34    7.41   0
   3 -10  -6  632.38   15.08   0
   3  -1   0  148.04    3.61   0
   4 -13 -12    2.16    5.70   0
   4 -12  -9  169.52    9.89   0
   4 -11  -7   26.13    5.42   0
   4  -6  -2  575.59   11.44   0
   5 -14 -17   11.58    8.60   0
   5 -14 -16    0.87    6.92   0
   5 -14 -15  172.80   13.43   0
   5 -13 -11    3.80    6.59   0
   5  -6  -2 1052.03   16.00   0
   5  10  -1  400.23    6.26   0
   6 -14 -15    7.18    7.84   0
   6   3   0  138.25    3.19   0
   7 -14 -14  297.18   16.46   0
   7 -14 -13  105.54   12.04   0
   7 -13 -10  109.35   10.13   0
   7 -12  -8   12.90    6.68   0
   7  -7  -3 1943.66   25.02   0
   7  -3  -1 1072.86   15.04   0
   8 -13 -10    9.53    7.79   0
   8 -12  -8  505.14   17.87   0
   8 -11  -7  236.50   12.90   0
   9 -14 -13   12.76    8.68   0
   9 -13 -10    2.30    7.28   0
   9 -11  -7  412.43   16.42   0
   9 -10  -6   22.58    6.38   0
   9  -9  -5  143.63    9.40   0
   9  -8  -4  314.14   12.22   0
   9  -6  -3  231.20    9.16   0
   9  -4  -2  915.01   16.25   0
   9   1  -1 1913.13   18.02   0
  10 -14 -13   -9.57    8.26   0
  10 -12  -9    0.88    7.33   0
  10 -10  -6   43.45    8.14   0
  11 -13 -11  353.47   18.25   0
  11 -12  -9  103.00   11.62   0
  11 -11  -8  136.14   11.74   0
  11  -8  -5   12.71    5.74   0
  11   0  -2   97.15    6.02   0
  11   1  -2    3.39    2.88   0
  11   3  -2   10.22    2.75   0
  12 -13 -12   11.66    8.37   0
  12 -12 -10  254.40   15.95   0
  12 -11  -8   59.73    9.37   0
  12 -10  -7    9.36    7.14   0
  12  -3  -3   57.29    6.35   0
  13 -13 -12    6.58    8.92   0
  13 -12 -10   -5.82    8.01   0
  13 -10  -8   66.37    9.63   0
  13  -9  -7   78.81    9.43   0
  13  -6  -5  541.71   16.75   0
  14 -12 -11  192.79   15.06   0
  14 -11 -10  142.63   11.70   0
  14  -7  -6    9.12    6.55   0
  14  -5  -5  313.99   13.22   0
  14   4  -4  244.15    8.94   0
  15  -7  -7  233.51   13.01   0
  15  -3  -5   18.03    6.88   0
  15  -2  -5    2.90    5.39   0
  16 -10 -10  254.21   15.78   0
  16  -9  -9  130.41   12.07   0
  16  -6  -7    2.04    6.82   0
  17  -9 -10   20.98    8.14   0
  17  -6  -8   59.41    9.21   0
  17  -4  -7    7.72    7.46   0
  17  -3  -7   74.82    9.01   0
  18  -7 -10  111.27   11.51   0
  18  -6  -9   -4.81    7.14   0
  18  -4  -8    3.27    7.27   0
  18  -3  -8    1.56    6.37   0
  19  -3  -9  188.71   13.12   0
  20  -3 -10   19.28    8.98   0
  20  -2 -10   -1.92    6.81   0
 -12   3 -11   49.87    7.21   0
 -12   4 -10    5.45    6.11   0
 -11   2  -9    6.79    4.51   0
 -11   3  -8   24.73    5.15   0
 -11   5  -7  116.76    8.43   0
 -10   0  -9  106.77    6.15   0
 -10   2  -7  168.99    8.23   0
 -10   7  -5  349.61   12.80   0
 -10   8  -5   31.20    6.52   0
  -9   1  -6  232.19    7.97   0
  -9   6  -4  439.23   12.88   0
  -9   9  -4   30.87    6.25   0
  -8  -2  -7  482.69    8.35   0
  -8  -1  -6   21.39    3.07   0
  -8   2  -4   26.30    3.58   0
  -8   6  -3 1068.20   18.67   0
  -8   7  -3  371.32   11.83   0
  -8   8  -3   74.04    7.04   0
  -8   9  -3  255.04   10.74   0
  -7   0  -4 1035.89   12.89   0
  -7   2  -3  200.36    6.80   0
  -6   0  -3   84.47    4.02   0
  -6  10  -2  215.30    9.32   0
  -5   5  -1    9.49    3.19   0
  -5   6  -1   99.56    5.70   0
  -5  12  -2   28.60    5.29   0
  -4   9  -1  268.47    8.93   0
  -4  13  -2  172.14    8.61   0
  -2 -10 -10   70.01    5.59   0
  -2   3   0  133.75    4.15   0
  -2  11  -1    4.39    3.46   0
  -2  14  -2  377.54   11.36   0
  -1  14  -2  925.36   16.77   0
  -1  16  -3  211.53   10.03   0
   0 -12 -13    6.54    5.39   0
   0   8   0  185.73    5.77   0
   0  14  -2  376.67   10.79   0
   1 -12 -11  149.06    9.43   0
   1  -8  -4   62.79    5.02   0
   1  14  -2  118.47    6.60   0
   1  16  -3  314.47   10.71   0
   2 -13 -14   31.18    7.43   0
   2 -12 -10   -0.27    5.00   0
   2 -10  -6  446.36   12.05   0
   3 -13 -12   -0.72    5.84   0
   3 -12  -9    9.71    5.26   0
   3 -11  -7  219.00    9.74   0
   3  -6  -2  177.94    6.48   0
   3  11  -1  351.25    7.64   0
   4  13  -2   -1.32    2.76   0
   5 -14 -14   40.40    8.86   0
   5 -13 -10   44.14    7.62   0
   5 -12  -8   26.27    5.86   0
   5 -10  -5   60.93    6.44   0
   5  -9  -4   30.02    5.32   0
   6 -14 -13    0.49    7.66   0
   6 -13 -10   37.83    7.94   0
   6 -10  -5   50.18    6.35   0
   6  -6  -2   62.33    5.59   0
   6  14  -3   49.62    3.78   0
   7 -10  -5  118.91    8.60   0
   8 -14 -12   57.01   10.54   0
   8  -2  -1 1306.32   16.43   0
   9 -14 -12   52.89    9.90   0
   9 -12  -8  595.89   19.90   0
   9   0  -1 1146.09   14.83   0
  10 -14 -12   88.13   11.40   0
  10 -13 -10    8.25    8.14   0
  10 -12  -8   31.79    8.29   0
  10  -9  -5   39.68    6.79   0
  10  -8  -4  935.19   20.22   0
  10  -6  -3   19.49    4.89   0
  10  -3  -2    3.61    3.68   0
  11 -14 -13    9.76    8.51   0
  11 -14 -12    7.46    9.25   0
  11 -13 -10  192.79   14.80   0
  11 -11  -7    1.29    7.71   0
  11 -10  -6   12.37    7.15   0
  11  -7  -4    1.49    4.73   0
  11  -5  -3  150.48    8.87   0
  11  -1  -2  855.44   15.23   0
  12 -13 -11   65.55   11.13   0
  12 -12  -9  546.59   21.07   0
  12  -8  -5   89.08    8.82   0
  12  -6  -4  147.38    9.36   0
  13 -13 -11   17.48    8.54   0
  13 -10  -7   44.88    8.65   0
  13  -7  -5  364.73   14.59   0
  13   0  -3   34.76    4.57   0
  13   1  -3   14.77    3.85   0
  13   2  -3    5.92    3.99   0
  13   3  -3    5.30    3.60   0
  14 -11  -9   60.23   10.66   0
  14 -10  -8   39.17    9.28   0
  14  -9  -7    7.63    7.41   0
  14  -3  -4  226.44   10.92   0
  14  -2  -4   -2.19    4.09   0
  15 -11 -10   26.64    9.93   0
  15 -10  -9  149.04   12.88   0
  15  -9  -8   16.81    7.85   0
  15  -8  -7   13.84    7.98   0
  15  -6  -6   11.66    6.59   0
  16  -8  -8   97.48   10.70   0
  17  -8  -9   51.29    9.53   0
  17  -7  -8   57.61    9.06   0
  17  -5  -7   65.86    9.81   0
  17  -1  -6    1.43    6.05   0
  17   0  -6   38.64    6.89   0
  17   1  -6   -7.01    5.62   0
  17   2  -6   33.77    6.28   0
  17   3  -6  108.25    8.07   0
  18  -5  -8   14.80    7.36   0
  18  -1  -7   85.59    9.48   0
  18   0  -7   21.28    6.47   0
  18   1  -7   12.62    5.89   0
  18   2  -7   27.03    6.00   0
  18   3  -7   13.19    6.03   0
  19  -5  -9  116.72   11.88   0
  19  -4  -9   -1.68    7.16   0
  19   0  -8   72.52    8.68   0
  19   1  -8   65.76    7.98   0
  19   2  -8   15.47    6.78   0
  19   3  -8   49.04    7.66   0
  20  -4 -10   47.47    9.73   0
  20   0  -9   52.88    9.14   0
  20   1  -9   28.58    8.28   0
  20   2  -9  174.94   12.09   0
 -11   1 -11    6.58    4.42   0
 -11   4  -8  189.74   10.50   0
 -11   6  -7  534.76   15.96   0
 -10   1  -8    2.21    3.86   0
 -10   4  -6  780.77   16.65   0
  -9   3  -5    2.27    3.27   0
  -9   8  -4   10.67    5.19   0
  -7  11  -3  439.34   13.69   0
  -6   3  -2  718.86   12.20   0
  -5  11  -2  224.66    9.29   0
  -4   2  -1  871.87   10.68   0
  -4   8  -1  344.21    9.62   0
  -4  12  -2  127.22    7.40   0
  -3  10  -1 2258.65   23.84   0
  -3  13  -2   17.06    4.46   0
  -2   4   0   35.17    2.55   0
  -1   7   0 1742.29   16.53   0
   0 -11  -9   23.20    4.79   0
   0 -10  -7  243.01    8.74   0
   1  -9  -5   61.37    4.77   0
   1  -7  -3   73.49    4.51   0
   2 -13 -13   23.47    6.63   0
   2 -12  -9   18.63    5.65   0
   2 -11  -7   49.39    5.96   0
   2  -6  -2   68.24    4.34   0
   2  11  -1 1614.77   16.73   0
   3  -9  -4  254.71    9.62   0
   4 -13 -10   48.03    7.40   0
   4 -12  -8   21.14    5.41   0
   4 -10  -5  222.52    9.73   0
   4  -9  -4    3.10    4.16   0
   4  -8  -3  117.22    6.74   0
   5 -14 -13   55.25    8.93   0
   5 -14 -12    6.55    7.79   0
   5 -11  -6  253.43   11.16   0
   5  -8  -3   15.38    4.54   0
   6 -14 -12  145.68   11.78   0
   6 -13  -9    7.68    6.31   0
   6 -12  -7   46.32    7.98   0
   6 -11  -6   45.37    6.94   0
   7 -15 -15   55.68   11.31   0
   7 -14 -11  296.21   15.38   0
   7 -13  -9   40.65    8.05   0
   7 -12  -7  255.95   12.83   0
   7  -8  -3 1217.49   20.70   0
   7  -4  -1  587.45   11.78   0
   8 -15 -15   20.90    9.69   0
   8 -15 -14   47.77   11.08   0
   8 -14 -11  272.99   15.47   0
   8 -13  -9   39.62    8.24   0
   8 -12  -7   15.27    7.60   0
   8 -11  -6   46.39    7.40   0
   8  -6  -2   57.88    5.63   0
   8  -3  -1   21.15    4.04   0
   9 -15 -14   13.59   10.57   0
   9 -14 -11   -0.32    7.98   0
   9 -13  -9   96.92   10.98   0
   9 -11  -6   -1.01    6.72   0
   9  -7  -3  224.20    9.85   0
   9  -5  -2    6.00    4.14   0
   9  -1  -1   39.38    3.98   0
  10 -14 -11    6.27    8.27   0
  10 -13  -9    8.84    8.24   0
  11 -12  -8   54.94   10.38   0
  11  -9  -5  187.79   11.29   0
  11  -2  -2  289.35    9.73   0
  12 -14 -12   19.17    9.81   0
  12 -13 -10  397.58   19.29   0
  12 -11  -7   -5.84    6.88   0
  12 -10  -6   23.96    7.66   0
  12  -4  -3  150.73    8.44   0
  13 -12  -9   21.17    9.64   0
  13 -11  -8   46.18    9.22   0
  13  -9  -6  141.00   11.09   0
  13  -2  -3   58.84    5.79   0
  13   4  -3    7.70    3.00   0
  14 -12 -10    8.72    7.85   0
  14  -4  -4  637.36   16.88   0
  15 -11  -9  124.14   12.86   0
  16 -11 -10   17.50    9.68   0
  16 -10  -9   14.02    8.78   0
  16  -9  -8    7.32    8.17   0
  16  -7  -7    5.54    6.55   0
  16  -5  -6   36.08    7.49   0
  16  -2  -5   70.40    8.42   0
  16  -1  -5  136.06    9.05   0
  16   0  -5   77.39    7.24   0
  16   1  -5  193.62    9.62   0
  16   2  -5  391.28   12.59   0
  16   3  -5  156.53    8.89   0
  17  -9  -9    2.12    7.68   0
  17  -6  -7    2.67    7.55   0
  17  -2  -6    8.36    5.85   0
  18  -6  -8   -0.57    7.01   0
  18  -3  -7    8.50    6.43   0
  18  -2  -7   10.77    6.50   0
  18   4  -7    0.71    4.79   0
  19  -6  -9   20.86    9.29   0
  19  -3  -8   67.49    9.54   0
  19  -2  -8   81.19    9.56   0
  20  -2  -9   28.61    7.91   0
  20  -1  -9   32.50    7.75   0
  21  -1 -10    3.41    7.05   0
  21   0 -10   45.75    8.58   0
  21   1 -10  138.88   11.50   0
 -10   5  -6  170.69    8.89   0
  -9   4  -5  192.33    8.43   0
  -8   3  -4   19.26    3.78   0
  -7   3  -3   39.11    4.31   0
  -7  10  -3 1851.57   25.94   0
  -6   7  -2  406.33   11.14   0
  -6   8  -2  425.21   11.68   0
  -6  12  -3 1049.54   20.03   0
  -5  10  -2  429.57   11.82   0
  -4   3  -1    0.71    2.29   0
  -4   7  -1  546.17   11.39   0
  -3   9  -1  580.09   12.02   0
  -2  10  -1 1005.10   15.40   0
  -2  13  -2   -5.14    3.15   0
  -1   6   0  271.09    6.65   0
   0   7   0   19.83    2.57   0
   2 -13 -12  143.41    9.69   0
   3 -12  -8  135.45    8.40   0
   3 -10  -5 2706.88   29.29   0
   3  -8  -3  158.79    7.05   0
   4 -14 -13  189.13   12.12   0
   4  -5  -1 4638.64   28.85   0
   5 -13  -9   24.04    7.05   0
   5 -12  -7  219.11   10.89   0
   6 -15 -16    9.51    7.65   0
   6 -14 -11    8.37    7.26   0
   6  -7  -2  436.39   11.60   0
   7 -15 -14    5.83    7.94   0
   7 -13  -8   12.11    6.71   0
   8 -15 -13   37.19    9.56   0
   8 -14 -10   61.15    9.86   0
   8 -13  -8   93.13    9.76   0
   9 -15 -13   -4.18    8.06   0
   9 -14 -10   45.91    9.51   0
   9 -13  -8  397.14   16.80   0
   9  -9  -4   16.01    5.75   0
  10 -15 -13   33.38   10.69   0
  10 -14 -10   18.58    7.93   0
  10 -12  -7   25.89    8.24   0
  10 -10  -5  107.45    9.59   0
  10  -9  -4    8.94    5.53   0
  10  -7  -3  151.98    8.68   0
  10  -5  -2  767.22   15.94   0
  11 -14 -11   32.09    9.15   0
  11 -13  -9   47.05   10.67   0
  11  -8  -4    7.23    5.25   0
  11  -6  -3  130.44    8.22   0
  12 -14 -11   78.40   11.37   0
  12 -13  -9    8.92   10.11   0
  12 -12  -8   35.95   10.18   0
  12  -9  -5   97.61    9.31   0
  12  -5  -3   71.10    7.03   0
  13 -13 -10    0.95    8.70   0
  13  -8  -5   29.74    7.27   0
  13  -3  -3   79.58    7.00   0
  14 -12  -9    5.84    8.65   0
  14 -11  -8    8.38    8.43   0
  14 -10  -7   17.12    8.15   0
  14  -9  -6    4.84    6.68   0
  14  -5  -4  245.37   11.65   0
  15 -12 -10   45.10    9.72   0
  15  -9  -7  268.75   14.47   0
  15  -1  -4   61.71    6.80   0
  15   0  -4  306.70   11.45   0
  15   1  -4  814.92   17.02   0
  16  -8  -7   24.45    7.97   0
  16  -6  -6  179.86   11.95   0
  17  -8  -8   17.47    7.55   0
  17  -4  -6  358.28   15.01   0
  17  -3  -6   65.29    8.55   0
  18  -8  -9    0.90    7.12   0
  18  -7  -8   -4.68    6.29   0
  18  -4  -7   -1.54    6.28   0
  19  -4  -8  168.73   12.31   0
  20  -4  -9   18.41    8.23   0
  20  -3  -9  147.33   12.03   0
  11 -11  -6  494.17   17.40   0
 -16  18   2    0.73    6.90   0
 -16  19   2   -0.07    8.03   0
 -16  21   3   -2.40    8.16   0
 -15  11   1  233.53    9.77   0
 -15  12   1  364.60   12.31   0
 -15  16   1   22.76    6.99   0
 -15  17   1    3.03    7.51   0
 -15  21   2   27.58    9.46   0
 -14  -2   6  279.85    8.55   0
 -14  19   1   16.72    8.21   0
 -14  20   1   14.19    8.82   0
 -14  22   2   44.48   11.00   0
 -13  -3   6   48.82    5.22   0
 -13   0   4   26.95    3.01   0
 -13   6   1  298.99    6.08   0
 -13  10   0  101.82    6.39   0
 -13  21   1   90.70   11.90   0
 -12  -4   6  177.78    7.75   0
 -12  14  -1  206.98   11.22   0
 -12  20   0   62.08    9.90   0
 -12  22   1   14.75    9.24   0
 -11  -6   7   15.53    4.58   0
 -11  -2   4  504.99    9.58   0
 -11  17  -1    2.35    6.61   0
 -11  18  -1    9.11    7.04   0
 -10  19  -1    2.00    7.54   0
 -10  21   0   88.60   11.30   0
  -9  12  -2   94.38    7.15   0
  -9  13  -2   10.66    5.00   0
  -9  14  -2   10.98    5.42   0
  -9  15  -2  233.45   11.52   0
  -9  16  -2  432.95   15.85   0
  -8   5  -1 1348.60   11.93   0
  -8  17  -2   -0.20    6.25   0
  -8  20  -1  261.13   15.18   0
  -8  22   0   63.20   10.26   0
  -7  -6   5 1706.16   20.81   0
  -7  18  -2  323.95   15.42   0
  -7  21  -1  147.28   12.72   0
  -6  18  -2   25.47    8.69   0
  -5  -9   7  137.50    7.99   0
  -5  -8   6  401.32   11.53   0
  -5  11  -3  117.69    7.36   0
  -5  12  -3  877.94   18.25   0
  -5  13  -3  206.20   10.25   0
  -5  14  -3  249.14   11.51   0
  -5  18  -2    1.52    8.36   0
  -5  21  -1   50.31   10.22   0
  -5  22   0   -0.31    5.80   0
  -4  10  -3  263.21    9.59   0
  -4  11  -3   31.41    5.28   0
  -4  12  -3  201.02    9.60   0
  -4  13  -3  392.62   13.57   0
  -4  14  -3  670.89   17.86   0
  -4  18  -2   74.97   10.50   0
  -4  21  -1   -7.74    7.16   0
  -4  22   0    4.88    9.24   0
  -3   5  -2   64.80    3.35   0
  -3  10  -3  471.63   12.52   0
  -3  11  -3    5.21    4.93   0
  -3  12  -3  677.70   16.58   0
  -3  13  -3 1171.60   22.25   0
  -3  14  -3 1182.22   23.21   0
  -3  18  -2  358.19   16.27   0
  -3  20  -1   72.96   10.03   0
  -3  22   0   32.42    9.80   0
  -2  -5   3   66.23    3.95   0
  -2   5  -2   37.60    2.95   0
  -2  10  -3 1624.11   22.47   0
  -2  11  -3   11.48    5.14   0
  -2  12  -3   53.86    6.27   0
  -2  13  -3   44.34    6.41   0
  -2  18  -2   46.18    9.03   0
  -2  20  -1   92.46   11.39   0
  -1   5  -2 1974.39   16.61   0
  -1  12  -3   91.99    7.51   0
  -1  19  -1    3.05    7.39   0
  -1  21   0   56.75   11.32   0
  -1  22   1   72.38   12.25   0
   0  16  -2   16.61    7.45   0
   0  20   0  146.05   13.24   0
   1  18  -1  177.30   12.99   0
   1  21   1   27.99    9.48   0
   2  -6   4  496.17    9.40   0
   2  12  -2  807.71   18.79   0
   2  20   1   79.45   12.11   0
   2  21   2  137.78   14.27   0
   3 -10   8  880.43   16.57   0
   3  -8   6  915.36   14.76   0
   3  -7   5   65.81    4.48   0
   3  17   0  177.56   13.80   0
   3  19   1  126.56   12.50   0
   3  20   2   75.65   11.16   0
   4  13  -1   44.54    7.14   0
   4  16   0  677.80   21.62   0
   4  19   2   -1.85    7.73   0
   4  20   3    7.42    8.14   0
   5  14   0   81.11    9.03   0
   5  16   1  179.79   12.82   0
   6  10   0   85.25    7.34   0
   6  11   0  222.78   11.25   0
   6  14   1   10.89    6.27   0
   6  16   2   -7.85    7.20   0
   6  17   3   55.09    9.93   0
   6  18   4    7.92    8.30   0
   7  -9   9   25.54    4.11   0
   7   4   1    2.03    3.03   0
   7  11   1    8.26    5.56   0
   7  14   2   15.74    6.72   0
   7  17   4   68.54   11.38   0
   8  -9  10   29.98    5.31   0
   8  -8   9   28.77    4.35   0
   8  11   2   31.74    7.34   0
   8  13   3    7.11    6.40   0
   8  15   4   11.23    7.69   0
   8  16   5   -3.77    9.10   0
   9  -9  11  255.62    8.94   0
   9  -7   9  233.41    7.50   0
   9  10   3   48.64    7.10   0
   9  12   4  247.80   12.70   0
   9  14   5    6.20    7.54   0
   9  15   6  155.43   12.61   0
  10   7   4   27.46    5.52   0
  10   8   4   25.53    5.50   0
  10  11   5  129.36   10.82   0
  11   9   6   40.28    6.30   0
 -16   6   3   76.01    2.86   0
 -16  20   2    4.80    8.52   0
 -15  18   1   73.39    9.66   0
 -15  19   1   98.64   10.99   0
 -14  13   0    6.98    5.55   0
 -14  14   0   41.23    6.70   0
 -14  15   0   -2.85    5.40   0
 -14  16   0    0.31    6.11   0
 -14  17   0  153.68   11.99   0
 -14  21   1   81.05   11.62   0
 -13  19   0   86.30   10.53   0
 -13  22   1   10.13    9.23   0
 -12  -1   4   11.71    2.62   0
 -12  13  -1    7.43    4.97   0
 -12  16  -1  453.41   16.18   0
 -12  17  -1  398.09   16.10   0
 -12  21   0    6.49    8.63   0
 -11  19  -1   -2.93    7.42   0
 -10  -4   5  435.64   10.46   0
 -10  12  -2 1061.66   20.04   0
 -10  13  -2  319.64   12.08   0
 -10  14  -2   95.97    8.04   0
 -10  15  -2  332.33   13.28   0
 -10  16  -2  102.15    9.51   0
 -10  20  -1    1.40    7.95   0
  -9  -7   7  395.63   12.14   0
  -9  -6   6  871.71   15.94   0
  -9  10  -2  138.84    6.94   0
  -9  17  -2  346.54   14.89   0
  -9  18  -2   40.82    8.02   0
  -9  23   0   45.28   11.00   0
  -8  -4   4   94.84    5.16   0
  -8  18  -2  130.23   10.87   0
  -8  19  -2  157.06   12.52   0
  -8  21  -1   27.55    9.14   0
  -8  23   0   88.84   12.47   0
  -7  -8   7  558.19   14.18   0
  -7  -7   6   10.66    3.90   0
  -7   0   1  363.39    4.57   0
  -7   4  -1  172.24    3.90   0
  -7  22  -1   69.01   11.71   0
  -6  11  -3   -0.83    3.93   0
  -6  12  -3 1103.72   20.23   0
  -6  13  -3  622.78   16.38   0
  -6  14  -3  575.83   16.51   0
  -6  16  -3    3.46    6.31   0
  -6  19  -2   24.09    8.56   0
  -6  22  -1    8.85    7.82   0
  -5  -1   1   77.28    2.60   0
  -5  15  -3  241.41   11.82   0
  -5  16  -3   18.78    7.10   0
  -5  19  -2  111.36   10.55   0
  -5  22  -1   14.38    8.14   0
  -4  -9   7  736.34   15.71   0
  -4  -8   6    5.72    3.72   0
  -4  -7   5   12.69    3.83   0
  -4   5  -2  462.31    7.76   0
  -4   9  -3 1523.58   19.89   0
  -4  15  -3    9.36    4.50   0
  -4  16  -3   14.23    6.84   0
  -4  19  -2  450.42   18.63   0
  -3  -6   4   28.86    3.67   0
  -3   9  -3   22.03    4.44   0
  -3  15  -3  -10.58    5.76   0
  -3  16  -3  189.20   12.04   0
  -3  19  -2    2.04    8.38   0
  -3  21  -1    3.17    8.54   0
  -2   2  -1   59.68    1.86   0
  -2   9  -3  141.97    7.37   0
  -2  14  -3   12.17    5.04   0
  -2  15  -3  285.67   13.53   0
  -2  21  -1    6.13    8.16   0
  -2  22   0    4.16    8.76   0
  -1   2  -1 3243.91   12.38   0
  -1   9  -3  672.38   13.97   0
  -1  13  -3  424.21   14.13   0
  -1  14  -3  105.09    9.65   0
  -1  15  -3  874.76   21.63   0
  -1  18  -2   28.48    8.13   0
  -1  20  -1   -0.71    8.09   0
  -1  22   0   27.52   10.56   0
   0   5  -2    0.57    2.23   0
   0  10  -3  717.24   15.64   0
   0  11  -3    4.86    4.71   0
   0  12  -3  152.79    8.99   0
   0  13  -3  676.17   17.63   0
   0  19  -1   42.19    7.76   0
   0  21   0   37.73   10.70   0
   1  -6   4  920.60   12.86   0
   1  19  -1   35.31   10.08   0
   1  20   0  108.00   12.00   0
   2  -7   5 1366.30   16.75   0
   2  -3   2 2046.48   12.94   0
   2   3  -1 2090.51   13.88   0
   2  14  -2  170.43   10.56   0
   2  17  -1   10.11    8.41   0
   2  19   0    5.31    7.92   0
   3  -9   7   42.72    4.82   0
   3  11  -2  188.40    9.71   0
   3  16  -1  229.39   15.14   0
   3  18   0    9.77    8.27   0
   4  -5   4  613.87    9.25   0
   4  17   0   41.74   10.67   0
   4  18   1   -0.80    6.98   0
   5 -10   9   90.16    6.11   0
   5  -9   8    3.26    3.58   0
   5  -8   7   31.46    4.21   0
   5  -7   6   21.34    3.16   0
   5  -3   3    5.71    1.31   0
   5   8  -1  153.34    7.57   0
   5   9  -1   92.05    6.96   0
   5  11  -1   33.36    6.06   0
   5  15   0  173.89   11.81   0
   5  17   1   35.53    9.14   0
   5  18   2    8.82    8.02   0
   5  19   3   13.53    8.02   0
   6  12   0   97.84    8.25   0
   6  15   1   13.17    7.08   0
   6  17   2    2.44    8.29   0
   6  18   3   -3.91    7.73   0
   6  19   4   19.35    8.68   0
   7  12   1   58.97    7.96   0
   7  13   1  223.62   12.60   0
   7  15   2   -6.18    8.14   0
   7  16   3   -8.14    6.77   0
   7  18   5   29.09    9.85   0
   8  -3   5    8.36    1.49   0
   8  12   2   -0.34    5.53   0
   8  14   3   10.52    7.60   0
   8  17   6   94.76   11.95   0
   9  -3   6   67.26    2.54   0
   9  11   3  185.39   11.09   0
   9  13   4  137.48   10.66   0
   9  16   7   77.72   10.22   0
  10  -9  13    7.80    4.29   0
  10   9   4   72.75    7.39   0
  10  12   5    3.08    7.51   0
  10  13   6   21.71    7.37   0
  10  14   7   -4.15    6.63   0
  11  -2   8    9.83    1.53   0
  11  11   7   21.91    6.68   0
  12   5   7   32.82    4.52   0
 -16  14   1   91.63    8.68   0
 -16  15   1  181.32   11.26   0
 -16  16   1    6.31    6.83   0
 -16  21   2   15.17    9.43   0
 -15  -2   7   10.93    3.97   0
 -15   1   5  197.10    5.56   0
 -15  10   1   23.34    4.52   0
 -14  -3   7  167.38    7.67   0
 -14  12   0   15.59    4.79   0
 -14  22   1   20.96   10.16   0
 -13  -5   8   56.51    6.35   0
 -13  -4   7    9.37    4.53   0
 -13  21   0   15.27    9.76   0
 -12  -6   8    2.43    4.64   0
 -12  11  -1    5.10    3.42   0
 -12  18  -1   94.76   10.40   0
 -12  19  -1   79.13   10.77   0
 -12  22   0    7.67    8.88   0
 -10   7  -1    8.89    2.62   0
 -10  11  -2   89.98    7.05   0
 -10  17  -2  329.08   14.57   0
 -10  18  -2  129.62   11.07   0
 -10  23   0    0.93    8.95   0
  -9  19  -2    7.55    7.59   0
  -9  22  -1   22.07    9.01   0
  -8  -1   2  474.80    6.94   0
  -8  20  -2   10.13    8.74   0
  -8  22  -1  144.21   13.28   0
  -7  13  -3  485.60   14.59   0
  -7  14  -3    0.14    5.46   0
  -7  16  -3  281.26   12.99   0
  -7  17  -3  196.62   13.03   0
  -7  20  -2  101.33   11.55   0
  -6   6  -2   12.93    2.43   0
  -6  20  -2   28.09    8.78   0
  -6  21  -2   73.80   11.28   0
  -5  -4   3   95.01    4.49   0
  -5   9  -3  731.49   13.87   0
  -5  17  -3   77.71    9.63   0
  -5  18  -3  198.14   13.06   0
  -5  21  -2   58.75    9.94   0
  -4  17  -3  117.45   10.46   0
  -4  22  -1  131.09   12.92   0
  -3  -9   7  328.42   10.82   0
  -3  -8   6  195.06    8.00   0
  -3  -7   5    1.96    3.29   0
  -3  20  -2   14.20    8.83   0
  -3  22  -1   72.77   11.12   0
  -2  -6   4  537.98   10.52   0
  -2  16  -3  516.17   17.62   0
  -2  17  -3   -1.76    7.47   0
  -2  20  -2    1.09    8.92   0
  -1  -6   4  844.56   12.77   0
  -1   8  -3  457.59   10.95   0
  -1  16  -3  245.86   13.56   0
  -1  19  -2   13.48    8.45   0
  -1  21  -1  130.40   13.42   0
   0  -6   4  144.55    5.57   0
   0   9  -3    5.20    4.51   0
   0  14  -3   46.65    8.01   0
   0  18  -2   71.44    9.78   0
   0  20  -1    0.04    8.35   0
   0  22   0    6.59    8.98   0
   1 -10   8   34.04    5.19   0
   1  -7   5   58.43    4.57   0
   1  11  -3   20.57    5.20   0
   1  12  -3    3.15    4.76   0
   1  13  -3   -0.43    5.23   0
   1  21   0   23.23    9.98   0
   2  16  -2  -16.90    6.55   0
   2  18  -1   42.38   10.05   0
   2  20   0   37.79    9.75   0
   2  21   1   51.39   11.72   0
   3  -4   3  999.28   10.41   0
   3  13  -2   19.13    6.06   0
   3  19   0    8.65    8.07   0
   3  20   1    5.26    8.55   0
   4  15  -1  656.51   20.24   0
   4  19   1   23.33    8.61   0
   4  20   2   22.10    9.04   0
   5   7  -1  722.75   13.49   0
   5  12  -1   -2.33    5.37   0
   5  16   0  143.97   11.67   0
   5  18   1    4.93    8.72   0
   5  19   2   90.72   11.77   0
   6 -10  10  102.36    7.04   0
   6  -5   5  839.68   10.57   0
   6  13   0  153.56   10.35   0
   6  14   0    0.55    7.12   0
   6  16   1   13.80    7.82   0
   7  -4   5  221.50    4.98   0
   7  14   1   13.05    7.96   0
   7  17   3   27.90    8.79   0
   7  18   4   75.21   11.65   0
   8   8   1   23.72    5.01   0
   8   9   1  412.08   13.01   0
   8  13   2   61.57    8.12   0
   8  15   3   16.38    7.58   0
   8  16   4   29.36    8.29   0
   8  17   5  100.86   12.02   0
   9  12   3   65.75    8.25   0
   9  14   4    2.80    7.48   0
   9  15   5    4.42    6.98   0
   9  16   6  108.72   11.66   0
  10  -4   8  216.08    5.29   0
  10   3   4   11.00    2.46   0
  10  10   4   32.66    6.33   0
  10  11   4  115.10    9.90   0
  10  14   6   18.36    7.44   0
  11   1   6   23.65    1.84   0
  11   7   5    2.84    4.33   0
  11   8   5   54.89    6.19   0
 -16  13   1  126.00    9.24   0
 -16  17   1   29.22    7.44   0
 -16  18   1   -0.43    7.45   0
 -15  21   1    6.51    7.99   0
 -14  -4   8    8.97    4.93   0
 -14  11   0    9.76    4.45   0
 -14  20   0   53.46   10.66   0
 -13  13  -1  125.66    8.68   0
 -13  14  -1   47.34    6.73   0
 -13  15  -1   25.56    6.06   0
 -13  16  -1    8.67    6.14   0
 -13  17  -1  100.38    9.70   0
 -13  18  -1   -1.04    7.50   0
 -13  22   0  231.57   16.65   0
 -12  10  -1   26.77    4.44   0
 -11  -3   5   63.89    4.66   0
 -11  13  -2  433.73   14.15   0
 -11  14  -2   98.86    7.98   0
 -11  15  -2  517.73   16.47   0
 -11  17  -2   25.96    7.36   0
 -11  21  -1   -2.25    8.44   0
 -10  -6   7   21.85    5.07   0
 -10  -5   6  207.79    8.08   0
 -10  -1   3 2702.48   18.28   0
 -10  10  -2  406.26   11.09   0
 -10  19  -2    2.41    7.49   0
 -10  22  -1   33.61    9.59   0
  -9  20  -2   -0.94    7.76   0
  -9  23  -1    7.86    9.35   0
  -8  -5   5   14.35    3.27   0
  -8  12  -3  143.41    8.20   0
  -8  13  -3   21.70    5.47   0
  -8  14  -3  318.96   12.64   0
  -8  15  -3   93.63    8.44   0
  -8  16  -3   -1.37    5.48   0
  -8  17  -3   55.10    8.30   0
  -8  21  -2  154.91   13.29   0
  -8  23  -1   29.59   10.12   0
  -7  21  -2   15.26    8.61   0
  -7  23  -1   -0.30    8.86   0
  -6  -7   6   29.36    4.49   0
  -6  -2   2   29.97    2.48   0
  -6   9  -3  672.69   13.14   0
  -6  18  -3  371.23   16.30   0
  -6  19  -3  145.56   12.72   0
  -6  23  -1    4.34    7.78   0
  -5   5  -2  203.06    5.22   0
  -5  19  -3  595.57   20.85   0
  -5  23  -1   -1.00    8.34   0
  -4  19  -3  228.99   14.72   0
  -4  21  -2   83.72   10.62   0
  -4  23  -1  114.41   13.11   0
  -3  -3   2  302.97    6.04   0
  -3  21  -2   62.05   10.69   0
  -3  23  -1   32.34    9.58   0
  -2  -9   7  134.55    7.19   0
  -2  -8   6   34.87    4.69   0
  -2  18  -3  255.41   14.09   0
  -2  21  -2   11.63    7.98   0
  -2  22  -1   14.16    8.64   0
  -1  -9   7  121.66    6.85   0
  -1  -7   5    2.70    3.13   0
  -1  17  -3    9.70    7.38   0
  -1  20  -2   -5.36    7.93   0
  -1  22  -1  396.62   20.50   0
   0 -10   8   30.88    4.81   0
   0  -9   7   81.98    5.95   0
   0  -7   5  500.39   10.64   0
   0   2  -1 4691.56   15.68   0
   0  19  -2   22.11    8.95   0
   0  21  -1  161.80   14.18   0
   1  -9   7 1582.55   21.18   0
   1   9  -3   -3.16    4.13   0
   1  14  -3    5.74    5.86   0
   1  18  -2   95.08   11.03   0
   1  20  -1   -6.86    7.72   0
   1  22   0   21.14    9.73   0
   2  19  -1   11.51    8.38   0
   2  21   0  211.36   15.88   0
   3  15  -2    2.99    7.52   0
   3  18  -1  174.07   13.84   0
   3  20   0   55.78    9.98   0
   3  21   1  186.09   15.06   0
   4  -9   8  204.25    8.22   0
   4  -6   5   43.06    3.53   0
   4   9  -2   45.82    5.49   0
   4  10  -2  278.91   10.70   0
   4  11  -2  124.63    8.68   0
   4  12  -2  251.21   11.69   0
   4  13  -2   -1.71    5.26   0
   4  16  -1   56.04   10.33   0
   4  18   0   -0.31    6.93   0
   4  20   1   29.30    9.33   0
   5  14  -1  168.64   11.24   0
   5  17   0    7.09    7.67   0
   5  20   2   -0.07    8.68   0
   6  -9   9    7.25    3.13   0
   6  -8   8  114.10    6.06   0
   6  -7   7 1568.89   17.77   0
   6  -6   6  395.19    8.43   0
   6  15   0   90.89    9.53   0
   6  17   1    7.68    7.94   0
   6  18   2   28.04    8.89   0
   6  19   3    4.54    8.17   0
   7   7   0   25.64    4.43   0
   7   8   0   -4.87    3.37   0
   7   9   0  156.53    8.16   0
   7  10   0   79.43    6.83   0
   7  11   0  224.21   10.56   0
   7  15   1   28.33    8.87   0
   7  16   2   50.51    9.24   0
   7  18   3   -1.34    8.56   0
   8   6   1   19.32    3.87   0
   8   7   1   32.40    4.21   0
   8  10   1   29.25    5.61   0
   8  11   1  109.52    9.28   0
   8  14   2  107.42   10.39   0
   8  16   3   39.52    9.12   0
   8  17   4  172.73   13.90   0
   8  18   5  118.82   13.19   0
   9  -9  12  111.21    6.98   0
   9   6   2   -1.26    3.37   0
   9   7   2  135.66    7.40   0
   9   8   2   19.28    4.69   0
   9   9   2  257.41   10.62   0
   9  10   2    1.14    5.53   0
   9  13   3   19.69    7.76   0
   9  15   4    2.07    7.63   0
   9  16   5   25.26    9.45   0
   9  17   6   -0.35    8.13   0
  10  -7  11   20.05    3.80   0
  10  -6  10   23.02    3.47   0
  10  -5   9   75.35    4.16   0
  10  12   4  246.26   13.14   0
  10  13   5   16.67    6.59   0
  11   9   5   36.00    6.48   0
  11  11   6    4.72    5.19   0
 -16  12   1  606.91   15.43   0
 -16  19   1   -2.74    6.72   0
 -16  20   1   30.58    9.86   0
 -15  -4   9  161.44    9.22   0
 -15  15   0    5.05    5.34   0
 -15  16   0   -2.27    5.72   0
 -15  17   0   46.78    8.37   0
 -15  22   1   11.49    8.64   0
 -14   0   5  141.42    5.37   0
 -14   7   1 1186.77   12.62   0
 -14  10   0   42.84    5.28   0
 -14  21   0    2.33    8.45   0
 -13  19  -1   11.32    8.16   0
 -12  -2   5  325.86    8.50   0
 -11  12  -2  333.23   11.52   0
 -11  18  -2   26.86    8.31   0
 -11  19  -2   67.21    9.80   0
 -10   4   0  388.27    4.46   0
 -10  20  -2  -10.64    7.22   0
 -10  21  -2   15.33    9.30   0
 -10  23  -1    6.70    8.73   0
  -9  -3   4 1223.35   14.99   0
  -9  13  -3  258.69   11.38   0
  -9  14  -3  399.87   13.87   0
  -9  15  -3  180.08   10.73   0
  -9  16  -3   82.39    8.16   0
  -9  17  -3    4.00    6.50   0
  -8  -7   7  283.91    9.91   0
  -8  -6   6  140.66    6.80   0
  -8  18  -3   81.74    9.49   0
  -8  19  -3   77.85   10.53   0
  -7  19  -3    9.14    8.56   0
  -7  20  -3  152.32   12.18   0
  -7  22  -2   95.50   11.92   0
  -6  20  -3   14.62    8.75   0
  -6  22  -2   48.37    9.50   0
  -5  -5   4    1.99    2.85   0
  -5  14  -4  104.82    8.45   0
  -5  15  -4   -3.01    5.29   0
  -5  20  -3   23.75    9.96   0
  -5  22  -2   50.40    9.99   0
  -4  -4   3  253.82    6.55   0
  -4  13  -4  207.99   10.26   0
  -4  14  -4   -0.36    5.51   0
  -4  15  -4   85.61    8.40   0
  -4  16  -4   25.04    7.18   0
  -4  20  -3    8.00    8.96   0
  -4  22  -2  147.20   13.52   0
  -3  12  -4  258.10   10.81   0
  -3  13  -4  411.77   13.86   0
  -3  14  -4   -2.44    5.79   0
  -3  15  -4   27.97    6.66   0
  -3  20  -3   69.03   10.86   0
  -3  22  -2   44.97   10.50   0
  -2  13  -4   34.14    6.29   0
  -2  14  -4   -1.65    6.12   0
  -2  15  -4  435.67   15.73   0
  -2  19  -3   98.53   11.62   0
  -1   4  -2 2194.56   15.36   0
  -1  18  -3   20.66    7.52   0
  -1  19  -3    7.30    7.14   0
  -1  21  -2  121.40   12.82   0
   0  17  -3  243.74   12.95   0
   0  18  -3   -1.44    7.10   0
   0  20  -2  143.79   12.77   0
   0  22  -1  182.05   15.36   0
   1   8  -3  869.20   15.00   0
   1  16  -3  371.31   15.94   0
   1  19  -2   46.07    9.71   0
   1  21  -1   26.26    9.76   0
   2  10  -3   -6.46    4.67   0
   2  11  -3  172.94    9.12   0
   2  12  -3   56.73    5.89   0
   2  13  -3  173.99   10.25   0
   2  14  -3  285.51   12.89   0
   2  15  -3  120.26   10.27   0
   2  18  -2  134.32   12.68   0
   2  20  -1   -5.60    7.54   0
   3 -10   9  126.22    7.42   0
   3  16  -2  150.64   12.36   0
   3  17  -2 1112.19   27.29   0
   3  19  -1    5.97    7.99   0
   4  -7   6  565.74   10.83   0
   4   8  -2  148.21    7.10   0
   4  14  -2   51.48    8.46   0
   4  15  -2    5.57    8.99   0
   4  17  -1  177.22   13.07   0
   4  19   0   17.95    8.37   0
   5  15  -1   -4.10    6.74   0
   5  16  -1  108.79   11.46   0
   5  18   0   42.96    9.32   0
   5  19   1   24.80    9.32   0
   6   4   0  981.16   12.19   0
   6   8  -1   -1.17    4.10   0
   6   9  -1   45.14    5.29   0
   6  10  -1   31.89    5.31   0
   6  11  -1   65.30    6.75   0
   6  16   0   13.50    7.93   0
   6  18   1  -10.85    8.39   0
   6  19   2    3.90    8.69   0
   7  -9  10   86.73    5.83   0
   7  12   0  223.60   11.53   0
   7  13   0   93.68    8.98   0
   7  16   1    6.08    8.84   0
   7  17   2   20.23    8.51   0
   8  12   1   57.98    7.51   0
   8  13   1   14.49    7.59   0
   8  15   2   28.15    8.27   0
   9  -8  11    5.00    4.21   0
   9   2   3   46.11    2.70   0
   9  11   2   90.46    8.42   0
   9  12   2   76.93    9.13   0
   9  14   3   63.43    9.07   0
  10   6   3  635.33   12.80   0
  10   7   3  370.21   11.12   0
  10   8   3   12.56    5.34   0
  10   9   3   51.68    6.65   0
  10  10   3   27.22    6.38   0
  10  13   4  117.75   10.73   0
  10  14   5   -0.08    5.96   0
  10  15   6    7.70    6.38   0
  11  -6  12    2.39    3.22   0
  11   3   5   37.43    3.18   0
  11  10   5    1.69    5.29   0
  11  12   6   26.73    6.51   0
 -16   8   2    0.38    2.65   0
 -16  11   1   50.63    5.94   0
 -16  21   1    1.63    7.95   0
 -15  13   0  336.11   12.56   0
 -15  19   0    1.31    6.95   0
 -15  20   0    4.53    8.51   0
 -14  15  -1   39.66    7.48   0
 -14  16  -1   10.64    7.31   0
 -14  17  -1   24.20    8.20   0
 -14  18  -1   20.37    8.35   0
 -14  22   0  127.27   13.34   0
 -13  -1   5  159.63    6.04   0
 -13   2   3   53.12    2.50   0
 -13  11  -1  208.93    8.87   0
 -12  14  -2    3.02    6.07   0
 -12  15  -2  436.37   15.38   0
 -12  16  -2  505.99   16.99   0
 -12  17  -2   33.47    8.65   0
 -12  18  -2  319.73   15.42   0
 -12  19  -2   61.20   10.44   0
 -12  22  -1   24.13    9.88   0
 -11  -6   8   19.84    5.59   0
 -11  -5   7   73.03    6.22   0
 -11  -4   6  283.78    9.06   0
 -11   0   3  863.85    9.72   0
 -11   5   0  259.96    4.58   0
 -11  11  -2   72.19    6.39   0
 -11  20  -2   54.49    9.94   0
 -11  21  -2   19.89    9.56   0
 -11  23  -1   68.22   11.32   0
 -10  15  -3  133.04    9.97   0
 -10  16  -3    2.10    7.08   0
 -10  17  -3   20.19    8.15   0
 -10  22  -2   20.27    9.22   0
  -9  12  -3  196.10    9.19   0
  -9  18  -3   29.39    7.64   0
  -9  19  -3   43.44    8.82   0
  -9  22  -2   77.19   10.48   0
  -8  20  -3  355.30   17.20   0
  -8  23  -2  230.62   16.20   0
  -7  -4   4  966.00   13.75   0
  -7   6  -2   37.62    3.15   0
  -7   9  -3 1042.62   16.04   0
  -7  21  -3   -3.84    8.33   0
  -7  23  -2  127.87   13.22   0
  -6  13  -4  588.97   16.01   0
  -6  14  -4 1122.38   22.57   0
  -6  15  -4    4.22    5.92   0
  -6  16  -4  399.99   15.40   0
  -6  21  -3   34.54    9.39   0
  -5  -8   7  682.98   14.72   0
  -5  12  -4  246.03   10.44   0
  -5  13  -4   94.74    7.93   0
  -5  16  -4   62.53    7.83   0
  -5  18  -4    4.42    7.38   0
  -5  21  -3   45.81   10.05   0
  -5  23  -2   28.63    9.50   0
  -4  12  -4   70.11    6.75   0
  -4  17  -4   38.94    8.04   0
  -4  21  -3   -5.64    8.12   0
  -4  23  -2    9.97    9.76   0
  -3  11  -4  457.06   12.96   0
  -3  16  -4    2.87    5.23   0
  -3  17  -4   84.90    9.92   0
  -3  18  -4  380.85   16.58   0
  -3  21  -3  247.76   15.86   0
  -3  23  -2    5.64    7.86   0
  -2  -3   2  222.82    5.09   0
  -2  11  -4  512.23   13.69   0
  -2  12  -4    5.93    3.53   0
  -2  16  -4   35.69    8.72   0
  -2  17  -4  192.02   12.70   0
  -2  20  -3  247.11   15.57   0
  -2  22  -2   -7.37    7.44   0
  -1  11  -4    3.57    4.56   0
  -1  12  -4  616.03   15.83   0
  -1  13  -4  402.27   14.05   0
  -1  14  -4  587.91   17.45   0
  -1  15  -4 1000.98   23.25   0
  -1  16  -4   36.05    9.14   0
  -1  22  -2   -6.20    9.24   0
   0  13  -4  -14.39    5.49   0
   0  14  -4 1363.29   25.67   0
   0  19  -3   -8.57    7.45   0
   0  21  -2   69.68   11.46   0
   1  18  -3   -0.91    7.08   0
   1  20  -2   54.23    9.86   0
   1  22  -1   82.78   12.46   0
   2  -4   3  175.23    4.73   0
   2   5  -2   52.15    3.66   0
   2  16  -3  162.36   11.59   0
   2  19  -2   56.27   10.25   0
   2  21  -1   -4.87    8.55   0
   3  -9   8 1076.24   17.33   0
   3  -5   4   51.65    3.22   0
   3   3  -1 1321.70   11.36   0
   3  11  -3  259.87   10.97   0
   3  12  -3   48.58    6.82   0
   3  13  -3  313.18   12.94   0
   3  14  -3    0.89    5.78   0
   3  18  -2  214.62   15.53   0
   3  20  -1   12.19    8.48   0
   3  21   0   71.17   11.65   0
   4   7  -2  722.32   13.15   0
   4  16  -2  366.59   16.43   0
   4  18  -1   18.86    7.86   0
   4  20   0   -0.16    8.08   0
   5 -10  10   -1.43    3.83   0
   5  -9   9   63.07    5.54   0
   5  -4   4 1124.70   10.87   0
   5  11  -2   88.01    7.92   0
   5  12  -2  171.33    9.94   0
   5  13  -2   15.33    5.86   0
   5  17  -1   -0.79    6.61   0
   5  19   0   -6.32    8.80   0
   5  20   1   26.40    9.42   0
   6  13  -1   -0.12    6.34   0
   6  14  -1   65.97    8.38   0
   6  17   0    2.58    7.61   0
   7  -7   8   52.77    4.71   0
   7  -5   6 1747.20   15.32   0
   7  14   0   25.34    7.42   0
   7  18   2   46.77   10.18   0
   7  19   3   44.39   10.10   0
   8  -7   9  242.44    7.72   0
   8  -4   6  563.95    7.78   0
   8   2   2    0.95    1.58   0
   8  14   1    3.35    6.73   0
   8  16   2  152.31   12.43   0
   8  17   3   66.94   10.68   0
   8  18   4   51.71   10.43   0
   9  -7  10   47.31    4.71   0
   9  -6   9  522.55   10.13   0
   9  -5   8  632.26    9.77   0
   9  -4   7  251.39    5.46   0
   9  13   2  410.89   16.24   0
   9  15   3    0.01    6.57   0
   9  16   4   46.98    8.96   0
   9  17   5   64.12   10.04   0
  10  -8  13    2.58    3.80   0
  10   2   4  436.81    6.52   0
  10  11   3   84.41    8.88   0
  10  14   4   15.13    7.63   0
  10  15   5   42.14    8.94   0
  11  -3   9    3.03    1.96   0
  11  11   5    4.08    5.36   0
  11  12   5   54.32    8.19   0
  12   2   7   -0.68    1.71   0
  12   8   6    3.12    4.10   0
 -15  12   0    3.47    4.91   0
 -15  21   0   -0.45    7.82   0
 -15  22   0    6.49    9.58   0
 -14  14  -1   15.57    6.19   0
 -14  19  -1   13.93    7.82   0
 -12  -3   6  162.10    7.25   0
 -12   1   3   -0.39    1.75   0
 -12  13  -2   84.16    7.19   0
 -12  20  -2  293.47   16.30   0
 -12  23  -1    0.98    9.09   0
 -11  22  -2    9.90    8.62   0
 -10   6  -1    6.32    2.26   0
 -10  13  -3  183.82    9.94   0
 -10  14  -3  447.56   14.53   0
 -10  18  -3   90.38   10.18   0
 -10  19  -3  182.16   13.05   0
 -10  23  -2   -1.44    8.16   0
  -9  -7   8 1257.67   21.10   0
  -9  -5   6    5.54    3.80   0
  -9  -4   5  142.81    6.09   0
  -9  21  -3  124.19   12.56   0
  -9  23  -2   16.80    8.70   0
  -8  21  -3   96.79   11.69   0
  -7  -7   7  573.77   13.71   0
  -7  -5   5  333.85    9.14   0
  -7  13  -4   19.18    6.66   0
  -7  14  -4  644.32   17.40   0
  -7  15  -4  316.10   13.30   0
  -7  16  -4    3.70    5.92   0
  -7  17  -4  125.78   10.50   0
  -7  18  -4   96.24   10.15   0
  -7  22  -3  132.10   12.74   0
  -6  12  -4  119.84    7.86   0
  -6  18  -4  173.14   12.19   0
  -6  19  -4  125.79   11.75   0
  -6  22  -3    6.76    8.37   0
  -5  11  -4  938.99   17.63   0
  -5  19  -4    2.03    8.66   0
  -5  22  -3   46.41   10.08   0
  -4  -8   7    6.48    3.75   0
  -4  -7   6   67.58    5.29   0
  -4  -6   5 2336.87   22.76   0
  -4  -5   4 2336.49   20.85   0
  -4  10  -4  572.32   13.23   0
  -3  -4   3  418.58    8.00   0
  -3  10  -4  188.94    8.31   0
  -3  19  -4  -11.13    8.20   0
  -3  22  -3   -2.68    8.49   0
  -2  10  -4    0.57    4.04   0
  -2  18  -4  161.85   12.09   0
  -2  19  -4   56.00    9.59   0
  -2  21  -3  125.13   12.32   0
  -1  10  -4  315.21   10.64   0
  -1  17  -4   41.32    8.47   0
  -1  18  -4    2.05    7.04   0
  -1  21  -3    7.89    8.83   0
   0  11  -4  614.55   15.17   0
   0  12  -4  220.89    9.68   0
   0  15  -4  482.03   16.86   0
   0  16  -4  188.39   12.80   0
   0  17  -4   15.08    8.60   0
   0  20  -3    2.72    8.02   0
   0  22  -2   -9.19    9.44   0
   1  12  -4  143.33    8.73   0
   1  13  -4  247.96   11.43   0
   1  14  -4  240.73   12.44   0
   1  15  -4  645.95   19.30   0
   1  19  -3   14.29    8.35   0
   1  21  -2    1.35    8.45   0
   2  -9   8 2754.47   27.84   0
   2   8  -3  582.35   12.54   0
   2  18  -3   -8.84    8.59   0
   2  20  -2   -5.57    7.47   0
   2  22  -1  201.83   16.03   0
   3  -8   7  348.39    9.56   0
   3  -7   6  185.71    6.75   0
   3  -6   5  366.69    8.19   0
   3   9  -3  236.49    9.20   0
   3  15  -3    7.07    6.87   0
   3  16  -3  262.46   14.21   0
   3  19  -2    7.32    8.53   0
   3  21  -1   33.09    9.35   0
   4  17  -2  448.42   18.68   0
   4  19  -1   15.69    7.64   0
   4  21   0   54.86   10.44   0
   5  -8   8   62.64    4.64   0
   5   9  -2  268.20    9.89   0
   5  14  -2    6.43    5.79   0
   5  18  -1    4.53    7.85   0
   6  15  -1   64.70    8.51   0
   6  16  -1   26.17    8.79   0
   6  18   0    9.04    8.42   0
   6  19   1   63.75   10.80   0
   7  15   0   81.97    9.50   0
   7  17   1   22.90    8.96   0
   7  19   2  113.07   12.60   0
   8  -6   8   24.99    3.23   0
   8  -5   7  438.07    8.01   0
   8   9   0  239.85   10.10   0
   8  10   0   40.05    6.71   0
   8  11   0  213.13   11.22   0
   8  15   1  162.86   12.30   0
   8  17   2   -5.78    9.09   0
   8  18   3   21.96    9.15   0
   9   9   1    5.82    5.42   0
   9  10   1   95.86    8.29   0
   9  14   2   20.65    8.00   0
   9  16   3    2.39    7.99   0
   9  17   4   19.20    8.11   0
  10  12   3   28.03    7.25   0
  10  13   3    0.98    7.71   0
  10  16   5    7.47    7.91   0
  11   7   4  153.05    7.69   0
  11   8   4    4.12    4.42   0
  11   9   4   17.37    5.35   0
  11  10   4   -1.67    5.43   0
  11  13   5   12.24    7.27   0
  12   9   6   26.39    5.71   0
 -16  15   0    8.34    6.14   0
 -16  17   0   -4.71    6.01   0
 -16  19   0   -5.05    8.05   0
 -16  20   0   13.56    8.98   0
 -15   0   6    8.54    3.08   0
 -14  -1   6    4.79    3.32   0
 -14  13  -1    9.99    5.32   0
 -14  21  -1   99.98   11.79   0
 -13  -2   6   10.54    3.75   0
 -13  15  -2    0.44    6.23   0
 -13  16  -2   12.67    6.33   0
 -13  17  -2   55.66    8.63   0
 -13  18  -2   14.14    7.47   0
 -13  19  -2   80.97   11.07   0
 -13  23  -1   -9.75    9.21   0
 -12  -5   8  266.89   10.17   0
 -12  -4   7  105.16    6.97   0
 -12   6   0   31.06    2.64   0
 -12  12  -2   37.57    5.80   0
 -12  21  -2   56.50   10.81   0
 -12  22  -2   71.30   11.98   0
 -11   7  -1   49.83    3.58   0
 -11  10  -2  225.13    8.45   0
 -11  15  -3   96.76    9.61   0
 -11  16  -3  152.89   10.65   0
 -11  17  -3  153.78   11.13   0
 -11  18  -3   15.72    7.20   0
 -11  19  -3   24.39    8.91   0
 -10  -2   4  834.40   11.90   0
 -10  12  -3  454.72   13.30   0
 -10  20  -3   47.85    9.77   0
 -10  21  -3   12.28    8.78   0
  -9  -6   7  151.89    7.45   0
  -9   0   2  576.38    6.97   0
  -9   5  -1  410.62    6.24   0
  -9  22  -3   16.57    9.43   0
  -8  -2   3  301.62    6.65   0
  -8  14  -4   14.88    5.47   0
  -8  15  -4   51.02    7.11   0
  -8  17  -4  136.65   10.36   0
  -8  18  -4   12.11    7.81   0
  -8  19  -4  205.75   13.56   0
  -7  12  -4  118.04    7.57   0
  -7  19  -4  398.66   17.25   0
  -7  20  -4    3.95    8.18   0
  -7  23  -3    6.48    8.67   0
  -6  -3   3  306.04    6.89   0
  -6  11  -4   23.25    4.54   0
  -6  20  -4   18.11    8.85   0
  -6  21  -4    1.20    8.67   0
  -6  23  -3   38.33    9.90   0
  -5  10  -4   60.64    5.45   0
  -5  20  -4  234.28   14.56   0
  -5  21  -4  219.74   14.94   0
  -5  23  -3   53.71   10.50   0
  -4  20  -4   30.47    8.62   0
  -4  21  -4   17.38    8.15   0
  -4  23  -3   64.10   11.67   0
  -3  -9   8   86.76    6.76   0
  -3  -8   7  123.48    6.89   0
  -3  -5   4   31.24    3.39   0
  -3  20  -4  211.75   14.57   0
  -3  23  -3   53.73   10.33   0
  -2  -9   8  306.77   10.41   0
  -2  -4   3  589.11    9.18   0
  -2   9  -4   11.81    4.18   0
  -2  20  -4  334.63   17.21   0
  -2  22  -3    4.66    7.86   0
  -1  -9   8    5.21    3.79   0
  -1   9  -4   77.93    5.98   0
  -1  19  -4   32.81    9.03   0
  -1  22  -3  187.13   14.50   0
   0  -9   8    5.62    4.14   0
   0  10  -4  539.66   13.64   0
   0  18  -4    9.03    7.62   0
   0  21  -3  161.38   14.04   0
   1  -4   3 2063.24   15.66   0
   1  11  -4  136.36    8.23   0
   1  16  -4  678.14   20.63   0
   1  17  -4   28.87    9.29   0
   1  20  -3   10.81    8.19   0
   1  22  -2   35.33   10.33   0
   2  -8   7   78.97    5.71   0
   2  -7   6 1048.28   15.08   0
   2  -6   5 1687.83   17.36   0
   2  -5   4   60.48    3.51   0
   2  13  -4    4.23    5.27   0
   2  14  -4   62.20    7.82   0
   2  19  -3    2.07    8.67   0
   2  21  -2    0.27    8.16   0
   3   8  -3  819.61   15.03   0
   3  17  -3  203.61   14.25   0
   3  20  -2   22.02    8.80   0
   4  -9   9  307.18    9.98   0
   4  10  -3   36.09    5.44   0
   4  12  -3  588.53   16.53   0
   4  13  -3   38.80    7.19   0
   4  14  -3   -6.91    5.31   0
   4  15  -3  237.25   13.09   0
   4  18  -2   82.53   11.06   0
   4  20  -1   60.50   10.49   0
   5  -6   6   72.15    4.56   0
   5  16  -2   34.19    8.13   0
   5  19  -1   51.93   10.32   0
   5  20   0   31.48    9.63   0
   6  11  -2   -0.38    5.42   0
   6  12  -2  109.10    9.45   0
   6  17  -1   24.18    8.73   0
   6  19   0    4.83    9.25   0
   6  20   1   15.20    8.75   0
   7  -9  11   19.90    4.71   0
   7   9  -1   23.17    4.65   0
   7  10  -1    8.18    4.49   0
   7  11  -1   85.54    7.39   0
   7  12  -1   -3.46    5.60   0
   7  13  -1   20.65    6.78   0
   7  14  -1   36.59    8.29   0
   7  16   0   88.48   10.81   0
   7  18   1  123.52   12.73   0
   8  -9  12   21.72    4.84   0
   8   4   1   99.63    4.40   0
   8   8   0   13.48    3.79   0
   8  12   0   59.08    7.32   0
   8  13   0    1.69    5.95   0
   8  16   1   -8.62    7.70   0
   8  18   2  113.85   12.71   0
   9  -8  12  117.60    6.92   0
   9   7   1   94.01    6.17   0
   9  11   1   -4.58    4.70   0
   9  12   1  190.86   10.95   0
   9  13   1   62.97    9.35   0
   9  15   2   74.77    9.69   0
   9  17   3    2.90    8.13   0
   9  18   4   -8.74    7.45   0
  10   8   2  439.85   12.93   0
  10   9   2  187.13    9.58   0
  10  10   2   -0.31    5.14   0
  10  14   3    7.91    7.55   0
  10  15   4    5.62    6.63   0
  11  11   4    2.53    5.66   0
  11  12   4   54.17    8.06   0
 -16  14   0  206.61   10.96   0
 -15  -1   7  201.42    7.81   0
 -15  11   0  609.48   13.59   0
 -15  16  -1    6.97    6.85   0
 -15  17  -1   39.63    7.79   0
 -15  18  -1    1.35    6.44   0
 -15  19  -1   43.88    9.22   0
 -15  20  -1   -2.89    8.17   0
 -14  -2   7    4.76    4.11   0
 -14  12  -1   12.56    5.03   0
 -14  22  -1  236.50   16.28   0
 -13  -4   8  226.57    9.66   0
 -13  -3   7    3.63    4.12   0
 -13  10  -1   31.91    4.27   0
 -13  14  -2   75.35    7.79   0
 -13  20  -2  278.37   15.88   0
 -13  21  -2  109.22   12.64   0
 -12  23  -2   47.81   10.85   0
 -11  14  -3  341.91   12.83   0
 -11  21  -3  112.37   11.96   0
 -10  -3   5   36.17    4.14   0
 -10  22  -3    2.18    8.41   0
  -9   7  -2  303.28    7.39   0
  -9  10  -3   43.56    4.47   0
  -9  15  -4   29.38    6.17   0
  -9  16  -4  147.48   10.10   0
  -9  17  -4  510.35   17.62   0
  -9  18  -4  244.55   13.79   0
  -9  19  -4   96.46   10.60   0
  -9  23  -3  139.22   13.50   0
  -8  13  -4  124.11    8.26   0
  -8  20  -4   13.01    8.68   0
  -8  21  -4  123.93   12.06   0
  -7  11  -4   41.69    5.76   0
  -7  21  -4  184.07   13.89   0
  -6  -8   8  111.28    7.36   0
  -6  -7   7 1046.88   17.86   0
  -6  -4   4  782.50   12.19   0
  -6  10  -4    7.72    4.19   0
  -6  22  -4   34.28    9.30   0
  -5  -2   2  575.58    7.81   0
  -5  15  -5  164.70   10.66   0
  -5  16  -5   -2.03    5.75   0
  -5  17  -5   49.68    8.27   0
  -5  22  -4   81.12   11.25   0
  -4   9  -4   22.61    4.14   0
  -4  14  -5  665.72   17.97   0
  -4  15  -5  212.44   12.04   0
  -4  16  -5   84.73    9.31   0
  -4  17  -5   -5.41    6.73   0
  -4  18  -5   -7.02    6.65   0
  -4  22  -4   49.70   10.30   0
  -3  -7   6  135.52    6.60   0
  -3  -6   5    5.50    3.03   0
  -3  14  -5 1022.64   21.92   0
  -3  15  -5  238.13   12.20   0
  -3  16  -5   21.99    7.47   0
  -3  17  -5   -3.39    6.71   0
  -3  18  -5  -10.73    7.10   0
  -3  21  -4   -1.47    8.16   0
  -3  22  -4   79.16   10.92   0
  -2  -8   7  146.71    7.14   0
  -2  -7   6  257.61    8.46   0
  -2  -5   4  626.05   10.53   0
  -2  14  -5   40.02    7.18   0
  -2  15  -5    0.71    6.53   0
  -2  16  -5  124.61   11.02   0
  -2  17  -5  173.94   12.12   0
  -2  21  -4   -1.10    8.96   0
  -2  23  -3   -2.50    6.99   0
  -1  -8   7  680.66   13.81   0
  -1  -4   3  838.16   10.60   0
  -1  15  -5   22.46    8.33   0
  -1  20  -4    9.74    8.80   0
  -1  21  -4   41.37    9.12   0
  -1  23  -3   88.61   11.78   0
   0  -8   7  465.65   11.44   0
   0  -4   3    7.23    2.17   0
   0   9  -4 1554.73   21.03   0
   0  19  -4   34.65    8.39   0
   0  20  -4   18.72    8.94   0
   0  22  -3  133.33   13.80   0
   1  -8   7   30.51    4.76   0
   1  -7   6 2324.57   22.52   0
   1  -5   4   26.09    2.83   0
   1  18  -4    5.87    7.32   0
   1  19  -4   14.20    7.72   0
   1  21  -3   30.15    9.42   0
   2  11  -4 1104.25   20.36   0
   2  12  -4   -0.95    4.92   0
   2  15  -4  261.07   13.51   0
   2  16  -4   18.36    8.52   0
   2  17  -4   18.20    8.06   0
   2  20  -3   33.33    9.10   0
   2  22  -2   88.69   12.57   0
   3  18  -3  196.19   14.16   0
   3  19  -3  183.72   14.29   0
   3  21  -2   53.75   10.51   0
   4  -3   3  274.54    4.82   0
   4   9  -3   -0.43    3.64   0
   4  16  -3  448.48   17.61   0
   4  17  -3    7.84    8.30   0
   4  19  -2   12.65    8.75   0
   4  21  -1   24.50    9.65   0
   5   4  -1  383.78    7.72   0
   5   7  -2  248.44    8.21   0
   5  17  -2   -4.69    7.40   0
   5  18  -2   83.95   11.17   0
   5  20  -1   41.27    9.02   0
   6   3   0  142.40    4.38   0
   6  10  -2    1.86    4.00   0
   6  13  -2  429.99   15.38   0
   6  14  -2  145.59   10.72   0
   6  15  -2    4.21    6.51   0
   6  18  -1    9.13    8.41   0
   6  20   0   13.32    9.37   0
   7  -8  10   43.07    5.00   0
   7   8  -1   20.71    3.93   0
   7  15  -1    1.89    6.53   0
   7  18   0   17.58   10.44   0
   7  19   1    2.66    9.43   0
   8  -8  11  175.85    8.09   0
   8   7   0  231.70    8.20   0
   8  14   0   78.30    9.17   0
   8  15   0   -3.58    8.55   0
   8  17   1  147.75   12.78   0
   9  14   1  227.41   13.95   0
   9  16   2   37.19    8.55   0
  10  -1   6  943.39    6.20   0
  10   7   2   47.23    6.33   0
  10  11   2   -0.36    5.08   0
  10  12   2   82.51    9.10   0
  10  15   3    8.55    6.93   0
  10  16   4    5.27    6.84   0
  11   2   5   16.99    2.14   0
  11  13   4   71.87    9.12   0
  12   9   5   30.29    5.79   0
 -15  -3   9    7.53    5.04   0
 -15   3   4    0.69    1.75   0
 -15  14  -1   31.21    6.40   0
 -15  15  -1   11.83    5.47   0
 -15  21  -1   -0.65    7.50   0
 -15  22  -1    6.71    9.03   0
 -14  -4   9    3.51    5.21   0
 -14  -3   8    8.89    4.47   0
 -14  18  -2   69.13    9.74   0
 -14  19  -2   62.63   10.09   0
 -14  20  -2  155.45   13.60   0
 -13  13  -2  288.26   11.40   0
 -13  22  -2   55.76   11.60   0
 -13  23  -2  240.24   17.39   0
 -12  11  -2  126.84    7.27   0
 -12  15  -3  290.07   13.20   0
 -12  16  -3    5.32    6.44   0
 -11  -1   4   16.13    2.93   0
 -11  13  -3   23.30    5.31   0
 -11  22  -3   10.09    9.08   0
 -10  -6   8  624.34   14.65   0
 -10  -5   7  333.84   10.50   0
 -10  -4   6  211.34    8.06   0
 -10  11  -3  814.61   15.85   0
 -10  16  -4  110.42   10.24   0
 -10  17  -4   69.95    9.19   0
 -10  18  -4  337.80   15.72   0
 -10  19  -4   74.98   10.70   0
 -10  23  -3   -4.07    8.07   0
  -9  14  -4   91.06    7.78   0
  -9  20  -4   41.69    9.59   0
  -9  21  -4  -11.59    8.27   0
  -8  -7   8   30.13    4.85   0
  -8  -6   7   48.26    5.40   0
  -8  -3   4   30.50    3.33   0
  -8   6  -2    6.82    2.22   0
  -8  12  -4  472.93   13.36   0
  -8  22  -4  214.51   14.75   0
  -7  22  -4   55.15    9.63   0
  -7  23  -4   30.39    8.98   0
  -6  -5   5  337.15    9.01   0
  -6  15  -5  147.71   10.10   0
  -6  16  -5  187.70   11.33   0
  -6  17  -5  120.24   10.38   0
  -6  18  -5  170.00   12.42   0
  -6  19  -5   33.02    8.33   0
  -6  23  -4   28.17    9.28   0
  -5   9  -4  632.09   12.79   0
  -5  13  -5 1315.16   23.17   0
  -5  14  -5  123.52    9.09   0
  -5  18  -5    0.90    6.97   0
  -5  19  -5   52.10    9.10   0
  -5  20  -5  141.21   12.18   0
  -5  23  -4    4.72    8.57   0
  -4   6  -3  186.39    5.70   0
  -4  13  -5  405.45   13.66   0
  -4  20  -5    6.83    8.31   0
  -4  23  -4  129.95   13.44   0
  -3  12  -5   19.47    5.29   0
  -3  13  -5  370.89   13.21   0
  -3  20  -5  -13.13    8.07   0
  -3  23  -4   29.31    9.95   0
  -2  -6   5   37.60    3.89   0
  -2  12  -5  192.91    9.65   0
  -2  13  -5  451.17   14.50   0
  -2  18  -5   33.36    8.53   0
  -2  19  -5  418.94   18.21   0
  -2  22  -4   91.23   11.99   0
  -1  -7   6 1463.04   18.47   0
  -1  -6   5  999.80   14.15   0
  -1  -5   4 1031.90   13.05   0
  -1   8  -4  352.39    9.72   0
  -1  12  -5  392.39   13.04   0
  -1  13  -5  409.43   14.31   0
  -1  14  -5  820.27   19.54   0
  -1  16  -5  537.44   17.64   0
  -1  17  -5  196.27   12.67   0
  -1  18  -5   -4.49    7.08   0
  -1  22  -4   11.32    8.82   0
   0  -7   6  316.08    8.90   0
   0  -6   5   80.93    4.64   0
   0  13  -5  537.32   15.82   0
   0  14  -5  265.43   12.68   0
   0  15  -5   -0.77    7.12   0
   0  16  -5  477.50   17.91   0
   0  17  -5  392.68   17.06   0
   0  21  -4   31.30    9.77   0
   1  -6   5 1445.08   16.31   0
   1   9  -4 2201.87   24.94   0
   1  20  -4    5.45    7.99   0
   1  22  -3   -0.83    8.52   0
   2   2  -1 1755.47   10.53   0
   2   4  -2 1469.21   13.50   0
   2  10  -4 1531.78   22.57   0
   2  18  -4   31.17    9.04   0
   2  19  -4   31.40    8.70   0
   2  21  -3    8.84    8.68   0
   3  -9   9   29.35    4.39   0
   3  11  -4   41.55    6.00   0
   3  12  -4   -6.53    4.61   0
   3  13  -4  138.69    9.61   0
   3  14  -4  159.07   10.55   0
   3  15  -4   25.69    7.95   0
   3  16  -4  327.19   15.43   0
   3  20  -3    1.48    7.93   0
   3  22  -2    9.92    9.19   0
   4  -7   7    6.75    3.48   0
   4   3  -1 4834.51   22.18   0
   4  18  -3   66.80   10.78   0
   4  20  -2   18.59    8.24   0
   5  -9  10   99.66    6.31   0
   5  11  -3 1105.53   21.03   0
   5  12  -3   89.59    8.35   0
   5  13  -3    6.51    5.52   0
   5  14  -3   17.96    6.77   0
   5  16  -3    6.20    8.19   0
   5  19  -2   31.50    9.68   0
   5  21  -1    2.76    9.01   0
   6  -7   8   30.39    3.68   0
   6  -3   4   68.30    2.72   0
   6   8  -2   44.93    5.18   0
   6  16  -2  140.63   11.59   0
   6  19  -1    5.85    8.68   0
   7   4   0  709.73   10.49   0
   7  16  -1    8.25    7.90   0
   7  17  -1    2.27    8.89   0
   7  19   0   76.11   12.42   0
   7  20   1   48.77   10.85   0
   8  16   0  234.94   14.22   0
   8  18   1  154.72   13.77   0
   8  19   2   54.65   10.27   0
   9  -7  11  114.50    6.21   0
   9   6   1   80.52    4.89   0
   9  15   1   88.61   10.31   0
   9  17   2    7.64    7.45   0
   9  18   3    4.66    7.24   0
  10  -7  13   10.61    4.16   0
  10  -5  10    0.47    2.70   0
  10  13   2  158.46   10.95   0
  10  14   2   39.78    8.45   0
  10  16   3   45.32    8.52   0
  10  17   4    9.33    7.19   0
  11   7   3  273.59    9.70   0
  11   8   3   21.47    5.59   0
  11   9   3   25.17    5.49   0
  11  10   3   -4.21    4.89   0
  11  11   3   16.02    6.28   0
  11  14   4   49.24    9.18   0
  12   3   6    2.10    2.12   0
  12  10   5   11.45    5.47   0
 -14  11  -1   42.45    5.57   0
 -14  15  -2   -0.73    6.05   0
 -14  16  -2  102.05    9.30   0
 -14  22  -2   12.48    9.70   0
 -12  14  -3  147.56    9.65   0
 -12  21  -3  141.12   13.13   0
 -12  22  -3  189.44   14.97   0
 -11  12  -3  245.28   10.15   0
 -11  23  -3    8.76    8.76   0
 -10  15  -4  131.54    9.12   0
 -10  20  -4   -9.37    7.83   0
 -10  21  -4   10.25    8.64   0
  -9  13  -4   52.93    6.20   0
  -9  22  -4   19.18    9.49   0
  -9  23  -4   21.40    9.82   0
  -8  -5   6   68.77    4.95   0
  -8  -4   5   49.28    4.10   0
  -8  11  -4   33.19    5.59   0
  -8  17  -5   41.43    8.90   0
  -8  18  -5   16.02    8.25   0
  -8  23  -4   -0.77    8.91   0
  -7  -1   2  170.97    4.22   0
  -7  15  -5   33.06    6.70   0
  -7  16  -5  328.03   13.92   0
  -7  17  -5    6.54    6.62   0
  -7  18  -5  180.66   12.21   0
  -7  19  -5    0.99    8.05   0
  -7  20  -5  198.77   13.94   0
  -6  13  -5 1484.98   24.47   0
  -6  14  -5   13.17    5.86   0
  -6  20  -5    1.50    7.90   0
  -6  21  -5   11.42    8.73   0
  -5  -7   7   76.72    5.79   0
  -5  12  -5  716.84   16.54   0
  -5  21  -5   49.57    9.77   0
  -4  12  -5  562.54   14.82   0
  -4  21  -5    9.82    8.38   0
  -3  11  -5  196.49    8.93   0
  -3  21  -5  257.98   16.02   0
  -2  11  -5   10.75    4.68   0
  -2  20  -5  -10.12    9.01   0
  -2  21  -5  251.59   15.93   0
  -2  23  -4    2.95    7.44   0
  -1  11  -5  377.88   12.24   0
  -1  19  -5   -3.52    7.34   0
  -1  20  -5   25.43    9.51   0
  -1  23  -4   24.34    8.84   0
   0   8  -4   19.33    4.30   0
   0  12  -5   -0.81    4.86   0
   0  18  -5  246.22   14.32   0
   0  19  -5  209.77   14.28   0
   0  22  -4   -1.36    9.20   0
   1  13  -5   72.67    7.77   0
   1  14  -5   34.39    7.12   0
   1  15  -5    6.66    7.30   0
   1  16  -5  394.50   16.80   0
   1  17  -5  604.56   20.31   0
   1  18  -5   75.37   10.26   0
   1  21  -4   26.72    9.35   0
   2  -9   9  144.14    7.76   0
   2   9  -4  632.22   13.98   0
   2  20  -4   16.67    8.54   0
   2  22  -3  -10.99    7.87   0
   3  -8   8  367.71   10.06   0
   3  10  -4 1031.51   18.73   0
   3  17  -4   57.84    9.90   0
   3  18  -4  587.10   21.36   0
   3  21  -3    6.86    8.57   0
   4  -6   6  421.73    8.92   0
   4  -5   5  186.38    5.65   0
   4  -4   4  284.11    5.86   0
   4  13  -4  866.41   20.72   0
   4  15  -4  114.59   10.38   0
   4  19  -3   48.22   10.03   0
   4  21  -2    3.20    7.63   0
   5   9  -3    7.64    4.68   0
   5  17  -3   15.82    8.14   0
   5  20  -2   -3.65    8.50   0
   6  -9  11  263.27    9.54   0
   6  -5   6 4533.73   25.49   0
   6  -4   5  159.73    4.68   0
   6  17  -2    5.48    7.09   0
   6  18  -2  132.75   12.71   0
   6  20  -1   16.84    8.89   0
   7  11  -2  188.88    9.79   0
   7  13  -2  230.59   11.77   0
   7  14  -2    0.36    5.84   0
   7  18  -1   95.29   11.35   0
   8  -7  10  147.56    6.47   0
   8  10  -1   52.53    6.01   0
   8  11  -1   50.36    6.64   0
   8  12  -1   14.48    5.98   0
   8  13  -1   -2.61    5.56   0
   8  14  -1   21.24    7.30   0
   8  17   0  157.55   13.61   0
   8  19   1   -4.02    8.31   0
   9  -6  10   44.88    4.41   0
   9   9   0  205.66    9.88   0
   9  10   0    5.19    4.30   0
   9  11   0  100.56    8.15   0
   9  12   0   22.94    6.45   0
   9  13   0   68.08    8.66   0
   9  14   0  371.38   16.35   0
   9  16   1   31.17    8.77   0
   9  18   2   11.63    7.85   0
  10  10   1   70.16    7.58   0
  10  11   1    5.58    5.77   0
  10  15   2   -6.00    7.04   0
  10  17   3    0.75    7.74   0
  11  12   3   44.04    7.13   0
  11  13   3   36.25    8.41   0
 -16  12   0   68.38    6.58   0
 -16  16  -1    6.27    6.18   0
 -16  17  -1  125.63   11.03   0
 -16  18  -1    9.75    7.11   0
 -16  19  -1    7.42    7.56   0
 -15  13  -1  239.12   10.45   0
 -14  14  -2    4.26    5.54   0
 -14  23  -2  266.95   17.33   0
 -13  12  -2  176.25    8.79   0
 -13  16  -3   26.14    7.79   0
 -13  18  -3   70.80    9.36   0
 -13  19  -3   19.75    7.87   0
 -13  20  -3   10.78    8.31   0
 -13  21  -3  123.63   13.63   0
 -12   0   4   46.77    3.28   0
 -12  10  -2   27.63    4.11   0
 -12  23  -3    7.64    9.19   0
 -11  -5   8  323.19   10.89   0
 -11  -4   7  151.87    7.60   0
 -11  -3   6   38.32    4.40   0
 -11  -2   5   93.40    4.96   0
 -11  16  -4  443.51   16.66   0
 -11  17  -4   10.28    7.13   0
 -11  18  -4  134.52   11.13   0
 -11  19  -4    5.90    7.79   0
 -11  20  -4    4.83    7.86   0
 -11  21  -4   20.73    9.10   0
 -10  10  -3   10.28    3.90   0
 -10  14  -4   10.64    4.91   0
  -9  -1   3 1547.62   13.84   0
  -9  12  -4  107.41    7.16   0
  -8  15  -5   76.09    7.74   0
  -8  16  -5   80.03    8.30   0
  -8  19  -5    3.63    7.73   0
  -8  20  -5   72.56   10.65   0
  -8  21  -5  369.09   18.00   0
  -7  -7   8   27.24    4.83   0
  -7   5  -2   80.51    3.42   0
  -7  13  -5    9.62    5.88   0
  -7  14  -5  172.32    9.82   0
  -7  21  -5  223.77   14.55   0
  -7  22  -5  -14.53    7.62   0
  -6   9  -4   21.64    3.73   0
  -6  12  -5  635.91   15.83   0
  -6  22  -5   47.49    9.97   0
  -6  23  -5    1.56    7.05   0
  -5  -6   6  856.32   14.68   0
  -5  -5   5  326.46    8.68   0
  -5  -4   4  983.58   13.15   0
  -5   6  -3   10.65    2.41   0
  -5  22  -5    4.05    7.31   0
  -5  23  -5   25.24    8.93   0
  -4  -8   8  379.84   11.50   0
  -4  11  -5    6.84    4.37   0
  -4  22  -5   17.23    8.11   0
  -4  23  -5   12.76    9.26   0
  -3  17  -6  225.06   13.26   0
  -3  22  -5  135.41   13.48   0
  -3  23  -5    2.91    8.43   0
  -2  -9   9   23.11    4.82   0
  -2  22  -5  166.56   14.54   0
  -1  -9   9  119.90    7.10   0
  -1  21  -5  147.14   13.35   0
   0  -9   9  156.39    8.03   0
   0  11  -5  799.70   17.18   0
   0  20  -5    0.88    8.66   0
   0  21  -5   -5.69    7.16   0
   0  23  -4   44.92   10.36   0
   1   8  -4   44.78    5.00   0
   1  12  -5  246.07   10.77   0
   1  19  -5   23.61    9.11   0
   1  22  -4   10.19    9.07   0
   2  13  -5  101.72    8.28   0
   2  14  -5   73.13    8.05   0
   2  15  -5   10.26    7.31   0
   2  16  -5  643.11   20.16   0
   2  17  -5  262.72   14.79   0
   2  18  -5    6.69    7.72   0
   2  21  -4   93.24   11.84   0
   3   4  -2 2489.01   17.86   0
   3  19  -4  123.14   12.89   0
   3  20  -4   48.17    9.57   0
   3  22  -3   13.78    8.85   0
   4  -9  10  297.59    9.99   0
   4  11  -4    3.15    4.53   0
   4  12  -4  132.50    9.09   0
   4  16  -4  -11.28    7.34   0
   4  17  -4  140.43   11.99   0
   4  18  -4  178.55   13.21   0
   4  20  -3    9.27    7.68   0
   4  21  -3   66.10   11.30   0
   5  -8   9   36.72    4.09   0
   5  18  -3   19.83    8.87   0
   5  19  -3   60.37   10.35   0
   5  21  -2   30.90    9.60   0
   6   7  -2   40.32    4.17   0
   6  11  -3   65.23    6.71   0
   6  12  -3  214.71   10.64   0
   6  13  -3  186.29   10.93   0
   6  14  -3   57.02    8.59   0
   6  15  -3  111.81    9.96   0
   6  16  -3   -7.66    6.59   0
   6  19  -2   11.84    8.94   0
   7  -6   8 1504.39   16.90   0
   7   9  -2    5.87    4.58   0
   7  10  -2   56.79    6.14   0
   7  15  -2   14.24    6.88   0
   7  16  -2   14.41    8.15   0
   7  19  -1  197.57   15.28   0
   7  20   0   95.24   12.82   0
   8  -8  12  145.70    7.87   0
   8  15  -1    0.09    7.48   0
   8  16  -1   21.51    8.78   0
   8  18   0   16.69    9.71   0
   9   8   0   -9.06    3.30   0
   9  15   0   20.11    8.14   0
   9  17   1  112.09   11.36   0
  10  -4   9  704.19    9.99   0
  10   8   1  383.19   11.93   0
  10   9   1  107.72    8.05   0
  10  12   1   18.31    6.34   0
  10  13   1   -6.12    5.91   0
  10  14   1   15.88    7.89   0
  10  16   2   -7.33    6.26   0
  11  14   3    0.25    6.88   0
  12   9   4    4.20    4.57   0
  12  10   4   96.20    7.99   0
  12  11   4   80.16    8.09   0
 -16   3   5  281.79    6.22   0
 -16  15  -1   22.71    6.72   0
 -15  17  -2   85.25   10.19   0
 -15  18  -2    1.11    6.51   0
 -15  19  -2   23.67    8.02   0
 -15  20  -2    2.44    7.67   0
 -15  21  -2    2.95    7.47   0
 -15  22  -2    4.39    8.74   0
 -14   2   4    1.48    2.17   0
 -14   8   0  410.75    8.09   0
 -13   1   4    2.89    2.27   0
 -13  15  -3   90.40    9.03   0
 -13  22  -3  384.48   19.56   0
 -13  23  -3   92.48   13.04   0
 -12  13  -3   30.96    5.41   0
 -12  19  -4   90.72   11.34   0
 -12  20  -4   11.74    9.41   0
 -11  11  -3   62.97    5.85   0
 -11  15  -4  197.30   10.94   0
 -11  23  -4   16.05    9.24   0
 -10  13  -4  125.73    7.90   0
  -9  -5   7  148.66    7.37   0
  -9  16  -5  312.15   13.60   0
  -9  18  -5   12.76    7.12   0
  -9  19  -5    2.92    7.90   0
  -9  20  -5   29.59    9.12   0
  -9  21  -5   63.99   10.85   0
  -9  22  -5    8.92    9.66   0
  -8  14  -5   49.25    6.50   0
  -8  22  -5   58.67   11.22   0
  -8  23  -5   72.37   11.42   0
  -7  -6   7 1016.36   17.04   0
  -7  -2   3  878.36   10.86   0
  -7  23  -5   25.56    9.04   0
  -6  17  -6   74.72   10.04   0
  -6  18  -6   51.69    8.95   0
  -6  19  -6  282.85   14.91   0
  -6  24  -5   10.05    8.86   0
  -5  11  -5   77.32    6.24   0
  -5  16  -6   46.19    7.99   0
  -5  17  -6   51.84    8.52   0
  -5  18  -6   -1.10    6.95   0
  -5  19  -6   16.03    8.24   0
  -5  20  -6   40.95    9.31   0
  -4  -2   2   22.21    2.24   0
  -4  15  -6   12.10    6.32   0
  -4  16  -6  232.13   12.82   0
  -4  17  -6  314.41   14.99   0
  -4  18  -6   -5.90    7.29   0
  -4  19  -6   13.68    8.20   0
  -4  20  -6   23.11    8.99   0
  -3  -8   8  571.98   13.62   0
  -3  10  -5  218.54    8.93   0
  -3  14  -6    7.53    6.06   0
  -3  15  -6  127.44    9.87   0
  -3  16  -6  185.71   11.90   0
  -3  18  -6   80.63    9.94   0
  -3  19  -6   16.88    8.93   0
  -3  20  -6  172.23   13.79   0
  -2  -8   8    3.52    3.68   0
  -2  14  -6  640.85   17.88   0
  -2  15  -6   -0.88    6.09   0
  -2  16  -6  104.40    9.96   0
  -2  17  -6    0.76    7.03   0
  -2  18  -6  188.88   12.57   0
  -2  19  -6   -4.40    8.49   0
  -2  20  -6  365.88   17.90   0
  -2  23  -5   -0.10    8.32   0
  -1   3  -2  213.20    4.32   0
  -1  10  -5  326.60   10.72   0
  -1  15  -6 1142.16   24.54   0
  -1  16  -6  331.38   15.20   0
  -1  17  -6    7.59    7.61   0
  -1  18  -6   -0.47    7.71   0
  -1  19  -6  219.05   14.31   0
  -1  22  -5   38.22    7.80   0
  -1  23  -5    2.55    7.67   0
   0   5  -3    4.95    1.79   0
   0  10  -5  266.92   10.11   0
   0  16  -6  289.75   14.39   0
   0  17  -6   69.65    9.96   0
   0  22  -5   40.17   10.40   0
   1  -8   8 3158.06   28.86   0
   1  11  -5   12.70    3.72   0
   1  20  -5    1.78    7.27   0
   1  21  -5    5.16    8.58   0
   2  12  -5    0.65    5.26   0
   2  19  -5   -1.11    8.23   0
   2  20  -5   27.90    8.50   0
   2  22  -4   16.36    9.71   0
   3  -9  10  365.31   11.28   0
   3  -6   6   81.41    4.95   0
   3  13  -5  203.39   10.81   0
   3  14  -5   10.76    6.55   0
   3  15  -5  455.14   16.95   0
   3  16  -5   76.94   10.98   0
   3  17  -5  159.63   12.48   0
   3  21  -4    0.69    8.17   0
   4  10  -4   86.40    6.62   0
   4  19  -4   60.41   10.64   0
   4  22  -3    2.49    8.25   0
   5  -9  11    6.67    3.93   0
   5  -7   8  139.04    6.08   0
   5  12  -4  655.74   17.60   0
   5  14  -4   -9.75    6.02   0
   5  15  -4   -4.03    6.20   0
   5  16  -4   -0.75    6.70   0
   5  20  -3  144.26   13.19   0
   6  -8  10   -1.16    3.30   0
   6  10  -3    4.36    4.06   0
   6  17  -3  151.72   12.50   0
   6  18  -3   38.33   10.31   0
   6  20  -2   11.18    8.90   0
   7  -8  11   63.34    5.57   0
   7  -5   7   33.46    3.13   0
   7   8  -2   61.60    5.79   0
   7  17  -2    1.92    7.79   0
   7  18  -2   36.21    9.68   0
   7  20  -1   10.46    9.61   0
   8  17  -1  119.21   12.24   0
   8  19   0  224.63   15.72   0
   9  -7  12   30.55    4.75   0
   9   7   0   70.00    5.46   0
   9  16   0  230.12   14.28   0
   9  17   0   33.18   10.40   0
   9  18   1   27.60    8.80   0
  10  -6  12   10.63    3.57   0
  10  -3   8  216.24    5.16   0
  10   7   1  989.33   16.59   0
  10  15   1   -2.88    6.44   0
  10  17   2   14.17    7.28   0
  10  18   3    7.96    7.74   0
  11   3   4   12.57    2.41   0
  11   8   2  398.28   12.23   0
  11   9   2   38.72    6.26   0
  11  10   2   11.97    4.85   0
  11  11   2    4.16    4.83   0
  11  12   2   13.33    6.54   0
  11  13   2    9.52    7.05   0
  11  15   3   12.44    6.57   0
 -16   9   1   22.77    3.23   0
 -15  12  -1  187.45    8.85   0
 -15  16  -2   30.08    7.34   0
 -15  23  -2  -10.85    8.15   0
 -14  13  -2   11.40    5.41   0
 -14  18  -3    3.17    7.62   0
 -14  19  -3    6.02    7.15   0
 -14  20  -3   15.56    8.36   0
 -14  21  -3  125.46   13.28   0
 -14  22  -3  170.37   15.19   0
 -13  -4   9   48.93    7.03   0
 -13  11  -2   21.61    4.39   0
 -13  14  -3   20.64    6.32   0
 -12  -4   8  747.44   15.62   0
 -12  -3   7  307.19   10.09   0
 -12  -2   6  118.68    6.06   0
 -12  -1   5  119.05    5.19   0
 -12  12  -3    9.11    4.62   0
 -12  17  -4   70.91    8.97   0
 -12  18  -4  154.07   11.98   0
 -12  21  -4   89.73   11.41   0
 -12  22  -4   -6.93    8.51   0
 -11  14  -4   33.36    6.07   0
 -10  12  -4   34.38    5.85   0
 -10  17  -5   58.42    8.89   0
 -10  18  -5   41.03    8.89   0
 -10  19  -5   42.23    9.35   0
 -10  20  -5  181.57   13.38   0
 -10  21  -5   27.38    9.21   0
 -10  22  -5   38.14   10.68   0
  -9  -4   6  737.28   13.50   0
  -9  -3   5  620.80   11.47   0
  -9  -2   4    6.95    2.56   0
  -9  11  -4    2.56    3.53   0
  -9  15  -5   22.94    5.64   0
  -9  23  -5   18.52    9.35   0
  -8  13  -5  107.92    7.75   0
  -8  24  -5   48.11   10.80   0
  -7  -5   6 2752.17   25.71   0
  -7  -4   5  341.49    9.00   0
  -7  -3   4 1446.71   15.69   0
  -7   9  -4  618.02   12.35   0
  -7  12  -5  112.59    7.46   0
  -7  17  -6   14.46    6.82   0
  -7  18  -6    7.15    7.09   0
  -7  19  -6  247.60   14.69   0
  -7  20  -6  164.58   13.17   0
  -7  21  -6   -0.69    8.95   0
  -6  -7   8   95.92    6.43   0
  -6  15  -6  410.06   14.74   0
  -6  16  -6   76.18    8.32   0
  -6  20  -6   13.88    8.44   0
  -6  21  -6    8.62    8.65   0
  -6  22  -6    1.24    7.29   0
  -5  14  -6   18.57    5.86   0
  -5  15  -6    3.59    5.51   0
  -5  21  -6   -0.05    8.29   0
  -5  22  -6   56.61   10.49   0
  -4  -5   5   32.54    3.74   0
  -4  13  -6   71.81    7.89   0
  -4  14  -6   19.68    5.99   0
  -4  21  -6   44.07    9.02   0
  -4  22  -6   -3.36    8.47   0
  -3  -1   1   21.16    1.56   0
  -3  13  -6   58.01    6.83   0
  -3  21  -6  169.05   13.50   0
  -3  22  -6   17.27    9.85   0
  -2  13  -6    1.10    5.61   0
  -2  21  -6   94.91   11.99   0
  -2  22  -6   25.21    9.35   0
  -1  13  -6 1406.40   24.69   0
  -1  20  -6   91.67   11.63   0
  -1  21  -6   -2.38    8.18   0
   0  -8   8  373.29   10.59   0
   0  13  -6   61.92    7.60   0
   0  14  -6  476.45   15.89   0
   0  15  -6  368.64   14.11   0
   0  18  -6  111.00   11.22   0
   0  19  -6    2.12    9.13   0
   0  20  -6  263.08   16.15   0
   0  23  -5   12.59    8.80   0
   1  10  -5   16.61    4.96   0
   1  15  -6  174.76   11.59   0
   1  16  -6  469.55   17.36   0
   1  17  -6   43.26    9.32   0
   1  18  -6   -0.67    7.76   0
   1  22  -5   41.83   10.58   0
   2  -7   7 1357.63   17.54   0
   2  11  -5    1.72    3.70   0
   2  21  -5   18.48    9.76   0
   3  -5   5  800.43   11.09   0
   3   2  -1  411.35    5.44   0
   3   8  -4  443.70   11.41   0
   3  12  -5   -1.93    5.02   0
   3  18  -5    0.57    8.04   0
   3  19  -5  129.49   13.01   0
   3  22  -4   19.36    9.19   0
   4  -8   9    1.64    2.91   0
   4   9  -4  255.88    9.47   0
   4  14  -5  284.83   13.70   0
   4  15  -5  177.69   12.19   0
   4  16  -5  233.57   13.78   0
   4  20  -4   29.33    9.71   0
   4  21  -4   22.56    8.50   0
   5  -6   7 2772.82   22.78   0
   5  11  -4    2.46    5.41   0
   5  18  -4   83.77   10.96   0
   5  19  -4  238.39   16.25   0
   5  21  -3   35.51    9.94   0
   6  -7   9 1246.87   17.19   0
   6   4  -1   30.40    3.19   0
   6   9  -3   -0.61    3.39   0
   6  19  -3   34.29   10.10   0
   6  21  -2   -0.26    8.39   0
   7  -4   6  196.14    5.20   0
   7  -2   4   14.09    1.47   0
   7  12  -3  439.12   14.71   0
   7  13  -3   29.84    7.15   0
   7  14  -3    7.48    6.18   0
   7  16  -3  138.35   12.22   0
   7  19  -2   18.77    9.89   0
   8  -7  11  114.53    6.79   0
   8  -5   8  114.00    4.83   0
   8   7  -1   25.30    3.95   0
   8  11  -2  158.09    9.05   0
   8  12  -2    3.21    4.69   0
   8  13  -2    5.00    6.02   0
   8  14  -2    9.47    6.92   0
   8  15  -2   41.49    8.84   0
   8  16  -2   -3.52    7.91   0
   8  18  -1  255.51   16.23   0
   8  19  -1   46.68   11.77   0
   9  -4   8   18.04    2.72   0
   9  10  -1   19.74    5.34   0
   9  11  -1    1.54    4.60   0
   9  12  -1   35.10    7.00   0
   9  13  -1  295.74   13.54   0
   9  14  -1   80.47   10.00   0
   9  15  -1   73.86   10.68   0
   9  18   0   44.35   10.45   0
   9  19   1   -1.41    7.30   0
  10  11   0  119.37    9.19   0
  10  12   0    1.62    6.03   0
  10  13   0   59.15    8.68   0
  10  16   1    5.64    6.78   0
  10  18   2   -1.92    7.14   0
  11  14   2   25.16    7.04   0
  11  15   2    7.50    7.37   0
  12   4   5    0.20    2.51   0
  12   6   4    4.18    3.65   0
 -16  14  -1  101.84    8.02   0
 -15   2   5    2.55    2.58   0
 -15  15  -2   96.27    8.73   0
 -14  -3   9   40.27    5.83   0
 -14  16  -3  186.39   11.66   0
 -14  17  -3    5.01    6.41   0
 -14  23  -3   97.75   12.88   0
 -13  -3   8  565.73   13.94   0
 -13  -2   7  623.79   13.35   0
 -13   0   5   41.63    3.82   0
 -13  19  -4    5.82    8.47   0
 -13  21  -4  255.03   16.78   0
 -12  15  -4   81.16    8.62   0
 -12  16  -4  294.61   13.55   0
 -11  13  -4   26.67    6.13   0
 -11  19  -5   -6.84    8.52   0
 -11  20  -5   15.00    9.41   0
 -11  21  -5    6.66    8.77   0
 -10  -5   8    9.03    4.62   0
 -10   7  -2   10.23    2.53   0
 -10  16  -5    6.99    6.45   0
 -10  23  -5    7.15    9.15   0
  -9  14  -5   34.03    5.89   0
  -8  -6   8    4.24    4.43   0
  -8  17  -6  116.23   10.93   0
  -8  18  -6   56.76    8.82   0
  -8  19  -6   14.93    8.23   0
  -8  20  -6   99.06   11.25   0
  -8  21  -6   99.82   12.13   0
  -8  22  -6  123.83   14.05   0
  -7  15  -6  163.54   10.29   0
  -7  16  -6  139.11   10.02   0
  -7  22  -6  137.01   13.07   0
  -7  23  -6   40.64    9.96   0
  -6  -6   7  938.62   16.19   0
  -6   6  -3  152.27    4.99   0
  -6  14  -6  292.47   12.48   0
  -6  23  -6    1.63    7.82   0
  -5  13  -6   63.32    7.02   0
  -5  23  -6   -2.33    7.93   0
  -5  24  -6   15.90    8.46   0
  -4   5  -3   48.83    3.20   0
  -4  23  -6   13.65    9.01   0
  -3  -6   6  232.62    7.81   0
  -3   9  -5   15.32    4.38   0
  -3  12  -6  179.31    9.24   0
  -3  23  -6  239.32   16.74   0
  -2  -7   7  116.91    6.36   0
  -2   9  -5 1187.18   18.16   0
  -2  12  -6   29.63    5.63   0
  -2  23  -6  106.23   12.44   0
  -1  -7   7  885.18   14.93   0
  -1  12  -6  350.70   12.52   0
  -1  22  -6   78.79   11.12   0
  -1  23  -6   -7.35    6.62   0
   0   9  -5   75.20    6.08   0
   0  12  -6  721.10   17.18   0
   0  21  -6   75.34   11.20   0
   0  22  -6   14.86    8.58   0
   1  -9  10  173.58    8.55   0
   1  -7   7 1554.24   18.99   0
   1   3  -2   25.15    2.20   0
   1  13  -6  345.38   13.20   0
   1  14  -6  176.28   10.63   0
   1  19  -6   36.59    9.09   0
   1  20  -6   90.43   11.70   0
   1  21  -6   78.10   11.89   0
   2  -6   6   13.45    3.13   0
   2  10  -5 1146.73   19.68   0
   2  14  -6   85.26    8.45   0
   2  15  -6   16.33    7.18   0
   2  16  -6   13.33    7.99   0
   2  17  -6   80.45   10.40   0
   2  18  -6   31.45    8.65   0
   2  19  -6   32.14    8.60   0
   2  22  -5  319.85   18.58   0
   3  -8   9    6.45    3.32   0
   3  -4   4  594.30    8.45   0
   3  -3   3  217.70    4.44   0
   3  11  -5  405.12   13.01   0
   3  20  -5  122.22   12.11   0
   3  21  -5   33.36    9.98   0
   4  -7   8    5.19    3.51   0
   4   4  -2 3420.80   21.54   0
   4  12  -5   29.75    6.38   0
   4  13  -5   19.51    6.95   0
   4  17  -5  126.45   11.75   0
   4  18  -5  -12.94    8.48   0
   4  19  -5   61.61   10.71   0
   4  22  -4   16.54    9.24   0
   5  -8  10    2.14    3.00   0
   5   3  -1  462.32    7.28   0
   5  20  -4   59.76   11.08   0
   6  12  -4   21.56    5.81   0
   6  13  -4  167.29   10.39   0
   6  14  -4  303.86   13.97   0
   6  15  -4   15.72    7.18   0
   6  16  -4   75.23    9.83   0
   6  17  -4    5.66    8.23   0
   6  20  -3    5.08    8.71   0
   7  -7  10   55.38    4.90   0
   7  -3   5   11.88    1.75   0
   7   7  -2  119.31    6.52   0
   7  11  -3   -4.39    4.42   0
   7  17  -3   81.27   10.78   0
   7  18  -3   20.77    9.69   0
   7  20  -2  174.68   14.84   0
   8  -4   7   19.06    2.49   0
   8  10  -2  492.30   13.99   0
   8  17  -2  141.32   13.00   0
   8  18  -2   19.33   10.77   0
   8  20  -1    1.23    9.09   0
   9  -6  11  522.31   11.32   0
   9   9  -1  111.61    7.65   0
   9  16  -1   -1.88    7.50   0
   9  17  -1  189.03   14.40   0
   9  19   0   24.47    8.71   0
  10   6   1  227.18    7.89   0
  10   9   0  533.52   14.48   0
  10  10   0   46.21    6.23   0
  10  14   0    3.06    6.47   0
  10  15   0   29.77    7.78   0
  10  17   1   -7.75    6.58   0
  10  18   1    0.78    8.08   0
  11  -3  10   25.73    2.90   0
  11   7   2  299.96    9.82   0
  11  11   1   41.23    6.78   0
  11  12   1   -3.74    5.99   0
  11  13   1   17.07    7.04   0
  11  16   2    4.86    6.94   0
  12   9   3    8.25    4.78   0
  12  10   3  106.39    7.98   0
  12  12   3  155.53   10.53   0
 -15  -2   9  310.68   11.12   0
 -15  14  -2   87.15    8.00   0
 -15  20  -3    3.70    8.35   0
 -15  21  -3   38.27   10.33   0
 -15  22  -3   -0.75    9.13   0
 -14  -2   8   58.01    5.69   0
 -14   1   5  194.10    6.10   0
 -14  12  -2   -0.23    4.23   0
 -13  -1   6    5.12    3.43   0
 -13  13  -3   11.24    5.30   0
 -13  17  -4    2.49    7.23   0
 -13  18  -4   -0.61    6.88   0
 -13  23  -4  130.61   13.94   0
 -12   7  -1  204.21    5.37   0
 -11  10  -3   77.72    5.55   0
 -11  17  -5  380.12   15.66   0
 -11  18  -5  136.73   11.22   0
 -11  22  -5   43.47    9.98   0
 -10  -4   7   12.66    4.24   0
 -10  15  -5   13.87    5.80   0
  -9   6  -2  156.59    4.72   0
  -9  10  -4  161.19    7.36   0
  -9  13  -5   61.88    6.41   0
  -9  18  -6  331.24   16.01   0
  -9  19  -6  114.28   11.71   0
  -9  20  -6    7.82    8.47   0
  -9  21  -6   20.22    9.51   0
  -9  22  -6   -6.85    8.72   0
  -8  12  -5  552.61   14.35   0
  -8  16  -6    4.85    5.51   0
  -8  23  -6  233.56   16.10   0
  -8  24  -6   -5.17    9.35   0
  -7  -7   9  207.04    9.25   0
  -7  11  -5  821.19   16.22   0
  -7  14  -6   49.09    6.69   0
  -7  24  -6    6.37    8.88   0
  -6  -5   6 3747.96   29.52   0
  -6  10  -5    8.23    3.55   0
  -6  13  -6   10.06    5.33   0
  -6  24  -6   -0.10    7.54   0
  -5  18  -7   29.17    8.36   0
  -5  19  -7   21.99    8.23   0
  -5  20  -7    9.64    8.49   0
  -5  21  -7  131.51   12.30   0
  -4   9  -5  769.75   14.27   0
  -4  12  -6  550.63   14.65   0
  -4  16  -7  396.95   16.34   0
  -4  17  -7   14.27    7.84   0
  -4  18  -7  530.83   19.17   0
  -4  19  -7   45.01    9.99   0
  -4  20  -7   -0.84    8.34   0
  -4  21  -7   15.90    8.51   0
  -3  -5   5  103.27    5.13   0
  -3  16  -7   20.49    7.62   0
  -3  17  -7   82.74    9.77   0
  -3  18  -7  148.30   11.86   0
  -3  19  -7   75.49   10.76   0
  -3  20  -7   67.87   10.70   0
  -3  21  -7    8.49    8.98   0
  -2  -6   6  957.05   14.55   0
  -2  11  -6   54.93    6.09   0
  -2  16  -7   18.12    7.42   0
  -2  17  -7   57.71    9.02   0
  -2  18  -7    0.44    7.27   0
  -2  19  -7  198.44   13.96   0
  -2  20  -7   90.13   11.90   0
  -2  21  -7   61.57   10.48   0
  -1  -6   6    7.63    3.07   0
  -1  11  -6    1.34    4.46   0
  -1  16  -7    5.93    7.87   0
  -1  17  -7  247.25   13.88   0
  -1  18  -7    1.92    7.24   0
  -1  19  -7   95.39   11.31   0
  -1  20  -7    2.92    8.32   0
   0  -6   6  370.78    9.05   0
   0  23  -6    4.57    7.75   0
   1  -6   6    2.46    2.88   0
   1  12  -6    7.79    5.32   0
   1  22  -6   38.18   10.48   0
   2  -5   5  310.80    7.26   0
   2  13  -6  505.43   15.56   0
   2  20  -6    4.18    8.37   0
   2  21  -6  294.59   16.92   0
   3  15  -6   35.28    8.80   0
   3  16  -6  497.62   18.43   0
   3  17  -6  136.07   12.13   0
   3  18  -6   11.32    9.29   0
   3  19  -6  198.65   15.17   0
   3  22  -5   55.39   10.85   0
   4   8  -4  517.00   12.20   0
   4  11  -5   17.95    5.02   0
   4  20  -5   21.18    8.87   0
   4  21  -5   10.92    9.40   0
   5  -5   6  994.89   12.40   0
   5   9  -4    1.51    3.62   0
   5  13  -5    6.69    6.70   0
   5  14  -5  288.24   13.58   0
   5  15  -5   20.42    7.38   0
   5  16  -5   72.93    9.33   0
   5  17  -5  118.74   11.25   0
   5  18  -5  123.12   11.91   0
   5  21  -4   11.76    8.93   0
   6  -8  11  494.01   12.43   0
   6  -6   8 1328.18   16.41   0
   6  11  -4   14.28    4.93   0
   6  18  -4   99.92   11.66   0
   6  19  -4  201.01   14.99   0
   6  21  -3   12.84    8.72   0
   7  -8  12  194.41    8.53   0
   7  10  -3   28.97    5.18   0
   7  19  -3   86.46   11.94   0
   8  -6  10   84.99    5.42   0
   8   1   2   35.52    1.61   0
   8   4   0    3.80    2.14   0
   8  14  -3  163.27   11.91   0
   8  15  -3  164.30   12.85   0
   8  19  -2  131.68   13.50   0
   9  -3   7   96.99    3.65   0
   9   8  -1    0.18    3.96   0
   9  13  -2   68.09    9.77   0
   9  14  -2   73.15   10.27   0
   9  18  -1   62.45   10.59   0
  10   8   0  184.23    9.17   0
  10  16   0    6.42    7.34   0
  10  17   0   -1.99    7.41   0
  11   9   1   21.67    6.04   0
  11  10   1   62.53    6.61   0
  11  14   1   12.67    6.62   0
  11  15   1    5.18    7.08   0
  12   2   6   18.14    1.55   0
  12   8   3   61.09    5.60   0
 -16   1   7    4.99    3.61   0
 -16  13  -1  361.26   11.97   0
 -15  -1   8   14.28    4.38   0
 -15   0   7  143.32    6.89   0
 -15   1   6  241.64    7.38   0
 -15   9   0  241.70    6.74   0
 -15  11  -1  121.03    6.87   0
 -15  18  -3   59.63    9.46   0
 -15  19  -3   88.56   10.36   0
 -14  -1   7   11.88    3.90   0
 -14   0   6    3.38    3.14   0
 -14  15  -3  259.48   11.80   0
 -14  21  -4   45.16   10.73   0
 -14  22  -4    5.07    9.99   0
 -13  16  -4    2.00    7.34   0
 -12  11  -3   18.49    4.21   0
 -12  14  -4   56.99    6.70   0
 -12  19  -5   55.89   10.67   0
 -12  20  -5   31.03    9.06   0
 -12  21  -5    4.74    8.40   0
 -12  23  -5    6.72    9.53   0
 -11  12  -4   58.87    6.13   0
 -11  16  -5   10.52    6.78   0
 -10  -3   6  284.69    8.73   0
 -10  -2   5 1603.30   17.67   0
 -10  -1   4  688.30   10.51   0
 -10  11  -4  650.44   14.06   0
 -10  14  -5   -3.41    4.19   0
 -10  19  -6   44.19   10.06   0
 -10  20  -6   50.72    9.78   0
 -10  21  -6   51.43   10.09   0
 -10  22  -6   -3.75    8.99   0
  -9  -6   9  164.59    8.41   0
  -9  16  -6  376.17   15.67   0
  -9  17  -6   60.86    9.11   0
  -9  23  -6    8.23    9.32   0
  -9  24  -6    9.60    8.91   0
  -8  -5   7  207.09    8.01   0
  -8  15  -6  128.75    9.16   0
  -7  19  -7   80.46   11.11   0
  -7  20  -7   -2.43    7.82   0
  -7  21  -7  129.27   13.16   0
  -6   4  -2   23.59    2.05   0
  -6  17  -7  146.69   11.10   0
  -6  18  -7   13.87    7.29   0
  -6  19  -7   -0.76    7.74   0
  -6  20  -7   27.97    8.96   0
  -6  21  -7   14.23    8.84   0
  -6  22  -7  111.92   12.13   0
  -6  23  -7   14.93    9.03   0
  -5  -6   7   -2.04    3.44   0
  -5   9  -5    6.18    4.05   0
  -5  12  -6  993.75   19.25   0
  -5  16  -7   44.86    7.45   0
  -5  17  -7   17.68    7.34   0
  -5  22  -7  152.29   13.48   0
  -5  23  -7   -8.32    7.78   0
  -4  -7   8 1544.69   21.15   0
  -4  11  -6  465.56   13.24   0
  -4  15  -7  232.92   12.38   0
  -4  22  -7   32.55    8.87   0
  -4  23  -7   33.71    9.74   0
  -3  -8   9   44.88    5.65   0
  -3  -4   4  350.93    7.63   0
  -3  -3   3  446.62    7.58   0
  -3  11  -6    4.41    4.53   0
  -3  15  -7  355.02   14.24   0
  -3  22  -7  249.99   16.00   0
  -3  23  -7  225.65   16.31   0
  -2  -8   9   10.20    4.09   0
  -2  14  -7  515.20   16.14   0
  -2  15  -7   -0.87    6.00   0
  -2  22  -7  287.99   17.27   0
  -2  23  -7   75.56   12.22   0
  -1   8  -5  805.26   14.33   0
  -1  14  -7  577.72   17.69   0
  -1  15  -7  312.66   13.93   0
  -1  21  -7   59.26   10.68   0
  -1  22  -7   29.00    9.38   0
   0   8  -5   64.46    5.34   0
   0  11  -6   -0.74    4.27   0
   0  15  -7   43.97    7.80   0
   0  16  -7    3.20    6.86   0
   0  17  -7   21.53    7.89   0
   0  18  -7   35.74    7.38   0
   0  19  -7  330.21   16.89   0
   0  20  -7  117.98   12.80   0
   0  21  -7   52.48   10.63   0
   1  -8   9  375.05   10.79   0
   1  -5   5  442.94    8.73   0
   1  11  -6   26.51    5.54   0
   1  16  -7    2.86    7.05   0
   1  17  -7  246.49   14.18   0
   1  18  -7  263.81   14.95   0
   1  19  -7  254.35   15.79   0
   1  23  -6    3.40   10.37   0
   2  12  -6 1082.24   21.23   0
   2  22  -6   74.39   12.58   0
   3  -7   8  103.40    5.70   0
   3   7  -4 1419.50   18.13   0
   3  13  -6  352.82   13.54   0
   3  14  -6  345.32   13.46   0
   3  20  -6   13.47    8.89   0
   3  21  -6   72.58   11.00   0
   4  -8  10   31.98    4.21   0
   4  -6   7    8.27    2.93   0
   4  15  -6   41.32    9.07   0
   4  16  -6  427.45   17.36   0
   4  17  -6    3.97    8.42   0
   4  18  -6  204.21   14.03   0
   4  22  -5   25.11    9.40   0
   5  -7   9  320.12    9.35   0
   5  -4   5  873.24   10.36   0
   5  12  -5  659.15   17.50   0
   5  19  -5   12.93    9.19   0
   5  20  -5   54.90   10.73   0
   6  10  -4    0.86    3.98   0
   6  20  -4   27.13    9.53   0
   7   9  -3    5.66    3.90   0
   7  13  -4  303.43   13.10   0
   7  14  -4   71.30    8.45   0
   7  15  -4   92.79    9.67   0
   7  16  -4   16.36    8.67   0
   7  17  -4   68.04   11.13   0
   7  20  -3   16.53    9.95   0
   8  -7  12   29.78    5.29   0
   8  -3   6  213.82    4.73   0
   8   8  -2  513.10   12.64   0
   8  11  -3   68.33    8.05   0
   8  12  -3  153.84    9.43   0
   8  13  -3   14.34    6.40   0
   8  16  -3   33.31    8.94   0
   8  17  -3   -2.07    7.85   0
   8  20  -2  141.61   13.78   0
   9  -5  10  121.08    5.89   0
   9  11  -2   62.11    7.00   0
   9  12  -2  283.13   12.60   0
   9  15  -2  142.48   11.44   0
   9  16  -2   -1.83    7.36   0
   9  17  -2   54.96   10.44   0
   9  19  -1   -5.80    7.71   0
  10  -4  10   17.80    3.09   0
  10  11  -1    4.14    6.18   0
  10  12  -1   64.37    7.63   0
  10  13  -1   30.81    7.17   0
  10  14  -1   13.73    6.58   0
  10  15  -1    0.46    7.42   0
  10  18   0    5.81    7.35   0
  11  -2   9    5.20    2.16   0
  11   4   3    3.40    2.43   0
  11   8   1   43.87    6.13   0
  11  16   1   -3.35    6.39   0
  12  10   2   13.48    5.30   0
  12  11   2  213.26   11.04   0
  12  12   2   73.42    8.95   0
  12  13   2   -3.69    6.17   0
 -14  14  -3   17.26    5.89   0
 -14  20  -4   87.88   10.68   0
 -14  23  -4    8.34    9.04   0
 -13   8  -1   40.62    3.37   0
 -13  15  -4  234.11   11.87   0
 -12  -4   9   13.71    6.29   0
 -12  17  -5  202.03   12.74   0
 -12  18  -5  261.46   14.34   0
 -11  -4   8  225.04    8.95   0
 -11   2   2  308.08    4.62   0
 -11  15  -5  168.68   10.11   0
 -10   5  -1  151.49    3.47   0
 -10  13  -5  213.47   10.30   0
 -10  17  -6   68.05    9.90   0
 -10  18  -6   12.56    7.54   0
 -10  23  -6   92.57   12.35   0
 -10  24  -6   37.76   10.88   0
  -9  -5   8  227.49    9.09   0
  -9  12  -5   -1.58    3.87   0
  -9  15  -6  116.12    9.61   0
  -8   0   2   25.87    2.17   0
  -8  11  -5 1277.09   19.93   0
  -8  14  -6    9.45    5.03   0
  -8  19  -7   44.72    9.12   0
  -8  20  -7   43.62   10.10   0
  -8  21  -7   35.74   10.41   0
  -8  22  -7  479.04   20.94   0
  -7  -6   8  435.83   11.75   0
  -7  10  -5  226.83    8.47   0
  -7  13  -6   84.27    7.17   0
  -7  17  -7   70.44    9.09   0
  -7  18  -7   72.56    9.21   0
  -7  22  -7   65.13   10.78   0
  -7  23  -7   12.89    9.18   0
  -7  24  -7   19.61    8.59   0
  -6  -7   9   10.46    4.13   0
  -6  -3   4   91.20    4.36   0
  -6  -2   3   87.65    3.86   0
  -6  -1   2 1010.27    9.58   0
  -6  12  -6  110.31    7.46   0
  -6  16  -7   98.51    9.01   0
  -6  24  -7   10.18    8.57   0
  -5   5  -3  122.68    4.27   0
  -5  15  -7   57.70    8.04   0
  -5  24  -7    1.45    8.62   0
  -4  14  -7  165.12    9.94   0
  -3  -7   8 1548.84   20.91   0
  -3  14  -7  486.42   15.56   0
  -2  -4   4 4370.33   25.45   0
  -2  10  -6  131.98    7.66   0
  -2  13  -7  220.06   10.78   0
  -1  -8   9    3.30    3.97   0
  -1  -5   5    5.22    2.49   0
  -1  10  -6  398.81   11.72   0
  -1  13  -7   13.39    6.58   0
  -1  23  -7   -2.77    7.36   0
   0  -8   9    6.08    3.84   0
   0  -5   5  491.33    9.31   0
   0  14  -7  582.92   17.43   0
   0  22  -7   59.17   10.68   0
   0  23  -7   36.72    9.37   0
   1   8  -5  966.28   15.93   0
   1  14  -7  105.33    9.01   0
   1  15  -7    7.78    6.56   0
   1  20  -7   10.32    8.44   0
   1  21  -7    7.19    8.81   0
   1  22  -7   31.57   10.62   0
   2  -7   8   16.94    3.69   0
   2  -3   3   70.09    2.93   0
   2  -2   2   90.28    2.63   0
   2  15  -7   21.71    7.51   0
   2  16  -7  180.90   12.21   0
   2  17  -7   71.18    9.84   0
   2  18  -7    9.23    7.96   0
   2  19  -7   77.43   11.38   0
   2  20  -7   67.69   10.83   0
   3  12  -6  181.09    9.94   0
   3  22  -6   17.49    9.84   0
   4  10  -5   67.18    6.31   0
   4  13  -6  922.78   21.14   0
   4  14  -6  750.84   20.42   0
   4  19  -6   76.52   11.44   0
   4  20  -6   35.76    9.52   0
   5  -8  11  140.73    7.61   0
   5  -3   4  327.45    5.56   0
   5   8  -4   41.13    4.98   0
   5  11  -5 1359.57   23.15   0
   5  21  -5  134.03   13.25   0
   6  -8  12  993.30   18.11   0
   6  -7  10  564.83   12.44   0
   6  -5   7   85.98    4.60   0
   6   7  -3   43.49    4.50   0
   6  13  -5    3.96    5.54   0
   6  14  -5    4.81    6.35   0
   6  15  -5   20.78    7.16   0
   6  16  -5   12.22    7.26   0
   6  17  -5  113.38   11.58   0
   6  18  -5   45.75    9.99   0
   6  19  -5    0.81    8.11   0
   6  21  -4   -1.98    7.62   0
   7  -7  11   93.91    6.34   0
   7   8  -3   40.08    5.33   0
   7  11  -4  353.62   13.11   0
   7  12  -4   59.41    7.22   0
   7  18  -4   14.17    9.01   0
   7  19  -4    5.69    8.91   0
   8  -2   5   19.83    1.72   0
   8  10  -3   87.43    8.13   0
   8  18  -3  121.37   12.50   0
   8  19  -3  109.42   12.88   0
   9  -6  12    6.58    3.83   0
   9  -2   6   74.33    2.65   0
   9   7  -1   27.80    4.41   0
   9  10  -2   56.67    5.88   0
   9  18  -2   25.02    9.51   0
  10   7   0   93.37    6.36   0
  10  10  -1  303.67   11.56   0
  10  16  -1   23.63    7.99   0
  10  17  -1   27.03    8.26   0
  10  19   0    3.72    7.33   0
  11  11   0   13.27    6.59   0
  11  12   0   15.42    5.96   0
  11  13   0   12.42    6.32   0
  11  14   0    3.94    6.22   0
  11  15   0   18.67    7.70   0
  11  17   1    8.27    7.09   0
  12   3   5    6.55    2.08   0
  12   9   2   64.01    6.57   0
  12  14   2   24.39    6.58   0
 -15  16  -3   85.71    8.79   0
 -14  11  -2  165.29    7.59   0
 -14  17  -4  154.11   11.70   0
 -13  12  -3   50.62    5.67   0
 -13  19  -5   40.72    9.13   0
 -13  20  -5   -2.84    7.72   0
 -13  22  -5   66.82   11.32   0
 -13  23  -5  121.69   13.40   0
 -12  13  -4  196.22    9.46   0
 -12  16  -5    3.71    6.72   0
 -11  14  -5  111.90    8.93   0
 -11  19  -6  175.79   13.05   0
 -11  20  -6   25.44    8.91   0
 -11  21  -6   12.47    8.57   0
 -11  22  -6   -7.91    8.36   0
 -11  23  -6  125.62   13.83   0
 -11  24  -6  129.69   14.32   0
 -10  16  -6   29.05    7.31   0
  -9  20  -7   70.56   10.96   0
  -9  21  -7   22.83    9.62   0
  -9  22  -7   17.34    9.76   0
  -9  23  -7    9.00   10.32   0
  -8  -2   4  192.05    5.88   0
  -8  -1   3  287.40    6.20   0
  -8   5  -2  313.78    5.57   0
  -8  13  -6  421.49   13.88   0
  -8  17  -7  158.87   11.30   0
  -8  18  -7   88.61    9.76   0
  -8  23  -7   22.05    9.28   0
  -8  24  -7   63.81   11.57   0
  -7   6  -3   36.19    3.06   0
  -7  12  -6  444.94   13.38   0
  -7  16  -7    8.86    6.46   0
  -6   9  -5   32.29    4.05   0
  -6  15  -7  126.65    9.76   0
  -5  11  -6  101.88    6.78   0
  -5  14  -7  329.32   12.95   0
  -5  19  -8    9.71    7.81   0
  -5  20  -8   73.52   10.97   0
  -5  21  -8  104.69   12.26   0
  -5  22  -8    2.68    7.95   0
  -4  -6   7  392.80   10.42   0
  -4  13  -7  143.65    8.87   0
  -4  18  -8   26.49    8.93   0
  -4  19  -8  212.18   14.33   0
  -4  20  -8   94.42   11.74   0
  -4  21  -8    8.26    8.76   0
  -4  22  -8   11.45    8.99   0
  -3  10  -6  527.83   13.21   0
  -3  13  -7    1.81    4.81   0
  -3  17  -8   90.69   10.12   0
  -3  18  -8   -6.18    6.86   0
  -3  19  -8   13.04    8.55   0
  -3  20  -8    5.97    8.76   0
  -3  21  -8   44.15   10.12   0
  -3  22  -8  271.05   17.07   0
  -2  17  -8  105.42   10.45   0
  -2  18  -8   15.27    7.58   0
  -2  19  -8   41.57    9.59   0
  -2  20  -8   76.68   11.56   0
  -2  21  -8  194.79   14.99   0
  -2  22  -8   60.33   11.43   0
  -1  -4   4  238.61    6.12   0
  -1   4  -3 1951.92   14.88   0
  -1  17  -8  230.34   13.57   0
  -1  18  -8   -5.80    6.94   0
  -1  19  -8    1.72    8.14   0
  -1  20  -8  301.87   16.95   0
  -1  21  -8   25.80    9.50   0
   0  -4   4  410.16    7.72   0
   0  13  -7  507.70   15.69   0
   0  19  -8   81.42   11.07   0
   1  -4   4  377.71    7.24   0
   1  10  -6  608.79   14.69   0
   1  13  -7  123.27    9.01   0
   1  23  -7   85.90   12.54   0
   2   8  -5  225.02    8.53   0
   2  14  -7   96.75    9.01   0
   2  21  -7    8.88    9.30   0
   2  22  -7  219.92   16.48   0
   3  -8  10   23.21    4.08   0
   3  -6   7  684.33   11.91   0
   3   3  -2  313.55    5.94   0
   3  11  -6 1037.00   19.93   0
   3  15  -7  272.24   13.94   0
   3  16  -7  125.01   11.23   0
   3  17  -7   18.21    8.47   0
   3  18  -7  247.89   15.50   0
   3  19  -7   53.87   11.24   0
   3  20  -7  125.20   12.77   0
   4  -5   6    5.49    2.32   0
   4   9  -5 1291.42   20.13   0
   4  12  -6  202.72   10.43   0
   4  21  -6   43.73    9.65   0
   4  22  -6   10.55    8.83   0
   5  -6   8   37.43    4.42   0
   5  -2   3 1115.59    7.86   0
   5   4  -2 1775.87   15.82   0
   5  10  -5   50.82    6.11   0
   5  14  -6  415.48   15.92   0
   5  15  -6   35.84    8.11   0
   5  16  -6   99.73   10.05   0
   5  17  -6   -3.15    7.78   0
   5  18  -6   49.29   10.06   0
   5  19  -6   99.81   11.81   0
   5  20  -6   79.25   10.86   0
   6   9  -4   68.28    5.83   0
   6  12  -5   88.98    7.98   0
   6  20  -5   34.80    9.91   0
   6  21  -5    3.24    7.62   0
   7  -5   8  245.70    6.96   0
   7   4  -1  224.99    6.14   0
   7  16  -5  188.04   13.48   0
   7  20  -4   80.86   11.78   0
   7  21  -4   48.32   10.66   0
   8  -7  13    2.87    4.50   0
   8   7  -2  943.95   15.67   0
   8  14  -4   44.07    7.83   0
   8  15  -4   14.04    7.98   0
   8  16  -4  154.15   12.89   0
   8  17  -4   64.10   10.44   0
   8  20  -3    2.58    9.37   0
   9  13  -3  266.97   13.15   0
   9  14  -3  365.72   15.53   0
   9  15  -3   75.52   10.36   0
   9  16  -3    1.48    7.62   0
   9  17  -3   -2.05    8.11   0
   9  19  -2   27.34    8.97   0
  10   9  -1   28.66    6.07   0
  10  13  -2   15.79    7.56   0
  10  14  -2   40.90    8.37   0
  10  15  -2   -1.73    7.45   0
  10  18  -1    7.70    7.46   0
  10  19  -1    6.25    7.79   0
  11   7   1  853.95   15.32   0
  11  10   0   14.49    5.23   0
  11  16   0   11.65    6.67   0
  11  17   0    7.10    7.69   0
  12   8   2  243.28    9.19   0
  12  12   1   14.57    6.40   0
  12  13   1   74.05    8.69   0
 -16  12  -1  123.09    7.36   0
 -15  15  -3  110.84    8.62   0
 -15  20  -4  210.27   14.99   0
 -15  21  -4   11.48    8.28   0
 -14   9  -1   33.07    3.71   0
 -14  13  -3   -4.74    4.80   0
 -14  16  -4  179.21   11.19   0
 -13  -3   9   79.77    7.48   0
 -13  14  -4  395.59   13.76   0
 -13  18  -5   99.76   10.34   0
 -12  -3   8  339.11   10.70   0
 -12  20  -6  230.58   15.74   0
 -12  21  -6   -0.49    9.47   0
 -12  22  -6   26.27    9.85   0
 -12  23  -6   -4.61    9.94   0
 -11  -2   6  194.96    7.22   0
 -11  11  -4   61.38    5.65   0
 -11  17  -6  107.08   10.58   0
 -11  18  -6    7.18    6.88   0
 -10  -5   9   18.58    4.58   0
 -10  10  -4  489.94   11.62   0
 -10  15  -6    5.20    6.76   0
 -10  21  -7   13.42    9.40   0
 -10  22  -7   56.98   11.48   0
 -10  23  -7   49.42   11.57   0
  -9  -4   7  540.21   12.13   0
  -9  14  -6   24.66    5.91   0
  -9  18  -7  311.40   15.45   0
  -9  19  -7   20.44    9.01   0
  -9  24  -7   -5.61    8.40   0
  -8  -6   9    0.86    3.77   0
  -8  16  -7   77.88    8.79   0
  -7  15  -7   48.56    7.13   0
  -7  21  -8   61.68   10.54   0
  -7  22  -8   37.33   11.34   0
  -6  -6   8  396.60   11.11   0
  -6  11  -6    0.37    3.58   0
  -6  14  -7  395.00   14.06   0
  -6  18  -8   90.83   10.01   0
  -6  19  -8   61.41    9.98   0
  -6  20  -8   -0.25    8.36   0
  -6  21  -8   24.66    9.63   0
  -6  22  -8   17.96    9.11   0
  -6  23  -8    9.20    8.62   0
  -6  24  -8   16.63    8.31   0
  -5  13  -7  539.56   15.37   0
  -5  17  -8   12.91    7.53   0
  -5  18  -8   16.59    7.84   0
  -5  23  -8   13.29    8.86   0
  -5  24  -8    1.80    8.43   0
  -4  10  -6  446.50   12.04   0
  -4  16  -8    1.55    7.42   0
  -4  17  -8  546.61   19.03   0
  -4  23  -8    9.30    8.22   0
  -3  -6   7  900.38   14.99   0
  -3  12  -7  105.11    7.87   0
  -3  16  -8  194.15   12.19   0
  -3  23  -8    2.31    8.84   0
  -2  12  -7   35.88    6.09   0
  -2  15  -8  251.43   12.98   0
  -2  16  -8   -3.44    6.77   0
  -2  23  -8   12.09    9.80   0
  -1  -7   8  135.22    6.80   0
  -1  -3   3  344.46    6.41   0
  -1  12  -7  186.90    9.75   0
  -1  16  -8  404.32   16.26   0
  -1  22  -8   11.14    8.18   0
  -1  23  -8   22.40    9.43   0
   0  -7   8   76.13    5.52   0
   0  12  -7  346.51   12.41   0
   0  16  -8   46.87    8.21   0
   0  17  -8   94.02    9.95   0
   0  18  -8   68.63    8.59   0
   0  20  -8   15.38    7.34   0
   0  21  -8  132.84   13.02   0
   0  22  -8   32.14    9.66   0
   0  23  -8   15.88    7.98   0
   1  -3   3 2153.16   14.47   0
   1  17  -8   69.28    9.40   0
   1  18  -8  122.41   12.16   0
   1  19  -8   13.71    9.79   0
   1  20  -8  178.22   14.37   0
   1  21  -8   17.18    9.38   0
   2  -8  10  350.61   10.62   0
   2  10  -6   60.18    6.32   0
   2  13  -7  360.06   13.87   0
   3   8  -5  150.17    7.36   0
   3  14  -7    9.95    6.49   0
   3  21  -7    3.26    7.79   0
   3  22  -7  157.71   14.53   0
   4  11  -6   25.25    5.37   0
   4  16  -7   32.64    9.15   0
   4  17  -7  368.15   16.88   0
   4  18  -7  205.01   14.65   0
   4  19  -7    9.10    9.08   0
   4  20  -7    8.82    7.58   0
   5  13  -6  876.24   21.11   0
   5  21  -6   48.63   10.37   0
   5  22  -6    8.87    9.81   0
   6  -4   6  989.40   11.51   0
   6   3  -1    8.38    2.15   0
   6  11  -5  299.59   11.65   0
   6  16  -6    5.30    6.84   0
   6  17  -6  113.50   11.41   0
   6  18  -6   18.26    7.98   0
   7  10  -4   32.04    5.30   0
   7  13  -5  208.48   11.81   0
   7  14  -5    0.98    6.19   0
   7  15  -5   19.12    7.17   0
   7  17  -5  155.83   12.42   0
   7  18  -5    2.82    8.65   0
   7  19  -5   -3.11    8.55   0
   8  -6  11  341.33    9.83   0
   8   2   1   97.64    3.03   0
   8   9  -3  514.94   13.55   0
   8  12  -4   79.99    7.95   0
   8  13  -4   26.48    6.60   0
   8  18  -4   18.78    9.13   0
   8  19  -4    4.01    8.81   0
   9  -6  13   24.03    4.56   0
   9  -4   9  335.72    7.90   0
   9   3   1  304.20    6.10   0
   9  11  -3   19.41    6.36   0
   9  12  -3   -7.62    4.92   0
   9  18  -3   42.42    9.85   0
   9  19  -3   -3.03    8.27   0
  10   3   2  297.99    5.97   0
  10   8  -1  469.40   12.47   0
  10  11  -2  258.39   11.82   0
  10  12  -2  261.47   12.28   0
  10  16  -2   10.13    7.10   0
  10  17  -2   -1.62    7.24   0
  10  18  -2    4.24    8.56   0
  11   9   0  199.66    9.23   0
  11  13  -1   24.67    7.50   0
  11  14  -1   -4.90    6.87   0
  11  15  -1   50.11    8.89   0
  11  18   0   -0.55    7.06   0
  12  10   1  137.89    8.61   0
  12  11   1   86.80    8.21   0
  12  14   1   18.75    6.41   0
  13   7   4   21.51    4.28   0
 -15  18  -4  110.17   10.78   0
 -15  19  -4   -1.71    6.88   0
 -14  20  -5   10.28    8.78   0
 -14  21  -5    4.00    8.11   0
 -14  22  -5    2.50    8.14   0
 -14  23  -5   13.68    9.19   0
 -13  17  -5   42.70    7.91   0
 -12  -2   7  804.97   14.72   0
 -12  12  -4  102.44    7.01   0
 -12  15  -5   16.06    5.77   0
 -12  19  -6   99.31   11.22   0
 -11  -1   5  786.81   12.17   0
 -11   0   4  896.11   11.50   0
 -11   1   3    1.13    1.69   0
 -11  13  -5  345.41   12.32   0
 -11  16  -6  270.98   13.43   0
 -10  12  -5  284.41   10.40   0
 -10  19  -7   96.74   11.26   0
 -10  20  -7   -9.02    7.81   0
 -10  24  -7  -10.02    9.75   0
  -9  -3   6    6.23    3.49   0
  -9   7  -3   98.32    4.53   0
  -9  13  -6   82.19    7.73   0
  -9  17  -7  690.22   20.72   0
  -8  12  -6  415.45   12.89   0
  -8  15  -7  245.29   12.06   0
  -8  20  -8   48.95   10.68   0
  -8  21  -8  263.94   16.65   0
  -8  22  -8  163.27   14.84   0
  -8  23  -8   40.09   10.11   0
  -7  -4   6  968.40   14.86   0
  -7  14  -7   -1.44    4.75   0
  -7  18  -8   -1.89    6.75   0
  -7  19  -8   18.53    8.54   0
  -7  20  -8   12.59    8.16   0
  -7  23  -8  102.04   12.00   0
  -7  24  -8   20.98   10.05   0
  -6  13  -7  228.08   10.65   0
  -6  17  -8    9.94    7.09   0
  -5  16  -8   36.66    7.91   0
  -4  -7   9 1146.62   19.01   0
  -4  -5   6  219.11    7.42   0
  -4  12  -7   17.16    5.00   0
  -4  15  -8  140.03    9.99   0
  -3  15  -8   18.56    6.51   0
  -2  -8  10   89.55    6.85   0
  -2  -6   7   48.08    4.56   0
  -2   9  -6 2202.12   24.77   0
  -1  -8  10   -2.81    3.83   0
  -1  -2   2   43.42    2.31   0
  -1   9  -6  467.86   12.14   0
  -1  11  -7  510.09   14.07   0
  -1  14  -8  323.93   13.68   0
  -1  15  -8    4.94    4.83   0
   0  -8  10   -3.07    3.87   0
   0   9  -6  169.04    7.92   0
   0  15  -8  200.64   11.67   0
   1  -6   7  237.23    7.67   0
   1  -2   2 1083.30    8.44   0
   1   9  -6  689.35   14.58   0
   1  15  -8   24.76    7.45   0
   1  16  -8   14.02    7.12   0
   1  22  -8   30.84    9.31   0
   1  23  -8    7.04    9.00   0
   2  12  -7   74.63    7.61   0
   2  16  -8    3.32    7.05   0
   2  17  -8    6.25    7.48   0
   2  18  -8   10.88    7.85   0
   2  19  -8    3.12    9.09   0
   2  20  -8   75.04   11.40   0
   2  21  -8   21.83    9.38   0
   2  22  -8   55.89   10.35   0
   3  -7   9   10.11    3.35   0
   3  -5   6  386.37    8.51   0
   3  10  -6   30.58    5.74   0
   3  13  -7   81.13    8.11   0
   4  -4   5   16.02    2.55   0
   4  14  -7   95.89    9.63   0
   4  15  -7  565.29   18.74   0
   4  21  -7    0.73    8.34   0
   4  22  -7   -0.70    8.42   0
   5   7  -4  379.55   10.12   0
   5   9  -5   -2.68    3.75   0
   5  12  -6  457.93   14.84   0
   5  17  -7  107.58   10.98   0
   5  18  -7   45.56    9.96   0
   5  19  -7   26.00    8.56   0
   6   8  -4    5.79    3.78   0
   6  10  -5  176.32    8.88   0
   6  14  -6   41.72    7.13   0
   6  15  -6   38.85    7.78   0
   6  19  -6   14.27    8.01   0
   6  20  -6   33.17    9.54   0
   6  21  -6   -3.29    7.59   0
   7  -7  12    3.25    4.31   0
   7  -6  10   25.72    3.78   0
   7   7  -3  257.25    8.58   0
   7  12  -5  203.74   10.81   0
   7  20  -5    5.99    7.96   0
   7  21  -5   12.04    9.28   0
   8  11  -4  640.53   16.73   0
   8  20  -4   73.41   11.66   0
   9   8  -2    0.10    3.64   0
   9  10  -3   22.45    6.73   0
   9  15  -4  155.11   13.47   0
   9  16  -4  204.64   14.39   0
   9  20  -3    5.47    8.38   0
  10  -4  11   51.43    4.34   0
  10  10  -2    5.82    5.50   0
  10  19  -2   14.96    8.16   0
  11  -1   8    6.56    2.00   0
  11   2   4   73.73    2.46   0
  11   8   0  681.10   14.88   0
  11  11  -1  102.56    8.41   0
  11  12  -1   -1.51    5.37   0
  11  16  -1    1.29    6.51   0
  11  17  -1   -0.57    6.62   0
  12   9   1   13.14    5.13   0
 -15  -1   9  187.23    9.03   0
 -15  12  -2  418.30   11.50   0
 -14  -2   9    0.80    4.25   0
 -14  15  -4   67.07    8.03   0
 -14  19  -5   15.73    7.58   0
 -13  -2   8  357.69   10.89   0
 -13  11  -3   56.82    5.64   0
 -13  13  -4  134.93    8.63   0
 -13  16  -5  113.42    9.98   0
 -13  21  -6   20.70   10.13   0
 -13  22  -6   93.18   11.90   0
 -13  23  -6    6.15    9.10   0
 -12  -1   6  132.55    6.08   0
 -12   8  -2  250.60    6.64   0
 -12  14  -5   34.18    6.53   0
 -12  18  -6   -4.05    7.34   0
 -11  -4   9   13.98    5.22   0
 -11   7  -2  374.56    7.11   0
 -11  20  -7   72.67   11.85   0
 -11  21  -7   65.25   10.81   0
 -11  22  -7   65.41   11.39   0
 -11  23  -7  123.67   13.94   0
 -11  24  -7   13.89   10.69   0
 -10  -4   8    0.01    3.53   0
 -10  14  -6    1.37    5.08   0
 -10  17  -7   52.75    9.66   0
 -10  18  -7  213.83   13.31   0
  -9  16  -7   17.25    7.39   0
  -9  21  -8   -2.66    9.27   0
  -9  22  -8   69.34   11.57   0
  -9  23  -8   32.63   10.60   0
  -9  24  -8   -2.29    9.32   0
  -8  18  -8  110.14   11.34   0
  -8  19  -8   62.31   10.09   0
  -8  24  -8   96.04   12.13   0
  -7  -6   9   19.61    4.30   0
  -7  -3   5  985.02   13.86   0
  -7   9  -5   10.36    3.20   0
  -7  11  -6   14.08    4.30   0
  -7  17  -8   93.66    9.22   0
  -6  -5   7    8.01    3.73   0
  -6  16  -8  514.75   17.30   0
  -5  -6   8    2.62    3.67   0
  -5  -3   4    5.11    2.25   0
  -5  12  -7   10.79    4.80   0
  -5  15  -8   97.52    8.70   0
  -5  20  -9   11.24    8.67   0
  -5  21  -9  121.26   13.29   0
  -5  22  -9  314.67   18.00   0
  -5  23  -9   27.03    9.73   0
  -4  -4   5  579.10   10.47   0
  -4  14  -8  173.56   10.19   0
  -4  19  -9  219.53   14.57   0
  -4  20  -9   12.19    9.35   0
  -4  21  -9  251.28   16.09   0
  -4  22  -9   87.92   12.06   0
  -4  23  -9   21.37    9.78   0
  -4  24  -9   53.65   10.52   0
  -3  -7   9 1686.54   22.53   0
  -3  -5   6   21.23    3.59   0
  -3  11  -7  815.79   17.31   0
  -3  14  -8  183.12   10.28   0
  -3  18  -9   66.90    9.52   0
  -3  19  -9    2.37    8.31   0
  -3  20  -9   -4.16    8.57   0
  -3  21  -9   40.14   10.24   0
  -3  22  -9    2.80    9.53   0
  -3  23  -9  231.75   16.76   0
  -2  11  -7  932.29   18.51   0
  -2  14  -8   -1.13    3.84   0
  -2  18  -9   21.88    8.05   0
  -2  19  -9   46.68    9.87   0
  -2  20  -9  184.18   14.40   0
  -2  21  -9   90.93   12.39   0
  -2  22  -9   57.44   11.42   0
  -2  23  -9   99.78   13.05   0
  -1  -6   7  239.92    7.96   0
  -1  18  -9   68.78    9.71   0
  -1  19  -9    2.02    8.53   0
  -1  20  -9   56.06   10.82   0
  -1  21  -9    3.42    8.69   0
  -1  22  -9   -0.68    8.43   0
  -1  23  -9   22.62    9.28   0
   0  -6   7  332.26    9.01   0
   0  11  -7   -0.73    3.05   0
   0  14  -8   18.52    6.47   0
   0  19  -9  111.52   12.38   0
   0  20  -9   69.90   11.40   0
   0  21  -9   -6.86    8.44   0
   0  22  -9   58.54   10.11   0
   1  14  -8   19.56    6.45   0
   2   7  -5  198.85    7.53   0
   2   9  -6   68.28    5.96   0
   2  15  -8   51.89    8.34   0
   3  -8  11   10.02    3.94   0
   3  12  -7  214.10   10.68   0
   3  16  -8   68.41    9.56   0
   3  17  -8  210.78   13.37   0
   3  18  -8   31.29    9.40   0
   3  19  -8  155.40   13.39   0
   3  20  -8   98.66   11.95   0
   3  21  -8   24.87    9.63   0
   3  22  -8   14.12    9.54   0
   4  -6   8  281.90    8.15   0
   4  10  -6   17.49    5.18   0
   4  13  -7  123.83    9.39   0
   5  11  -6  224.41   10.52   0
   5  15  -7  175.56   11.74   0
   5  16  -7   -6.39    6.62   0
   5  20  -7   10.60    8.53   0
   5  21  -7    5.10    8.25   0
   5  22  -7   15.61    9.73   0
   6  13  -6   94.11    8.90   0
   7  -4   7   10.25    2.32   0
   7  15  -6   81.31   10.02   0
   7  16  -6   78.43    9.75   0
   7  17  -6    3.59    8.26   0
   7  18  -6   28.45    9.48   0
   7  19  -6    6.90    8.63   0
   8  -6  12   12.71    4.38   0
   8  14  -5   36.79    7.35   0
   8  15  -5  328.75   15.37   0
   8  16  -5  351.05   17.51   0
   8  17  -5    6.63    9.47   0
   8  18  -5   41.87   10.09   0
   8  19  -5   -5.82    8.26   0
   8  20  -5   27.59   10.45   0
   9  13  -4  267.02   13.00   0
   9  14  -4   18.30    8.07   0
   9  17  -4   55.28    9.90   0
   9  18  -4   -1.23    8.14   0
   9  19  -4   -4.39    8.29   0
  10  13  -3  446.87   16.47   0
  10  14  -3   60.45    9.19   0
  10  15  -3   12.94    7.20   0
  10  16  -3    1.69    6.96   0
  10  17  -3   20.45    8.12   0
  10  18  -3   -0.16    7.91   0
  11  10  -1   63.26    6.89   0
  11  14  -2   50.86    8.85   0
  11  15  -2   13.61    7.94   0
  11  18  -1   14.00    7.92   0
  11  19  -1    2.35    8.56   0
  12  11   0   30.68    6.29   0
  12  12   0   76.29    8.22   0
  12  13   0   60.12    7.67   0
  12  14   0   -2.41    5.44   0
  12  15   0   -1.85    5.69   0
 -15  14  -3  186.63    9.56   0
 -14  -1   8  132.71    7.37   0
 -14  18  -5   35.76    7.66   0
 -13  -1   7  698.87   13.72   0
 -13  19  -6   14.80    8.95   0
 -13  20  -6   56.77   10.06   0
 -12   0   5    2.22    2.81   0
 -12   3   2   29.65    1.85   0
 -12  17  -6  156.68   11.20   0
 -12  22  -7   21.29    9.98   0
 -12  23  -7    0.55   10.27   0
 -11  15  -6   43.43    6.75   0
 -11  18  -7   54.56    9.78   0
 -11  19  -7   37.81    9.22   0
 -10  -3   7   15.75    4.07   0
 -10  22  -8   19.83   10.06   0
 -10  23  -8   69.40   12.49   0
 -10  24  -8  159.17   15.95   0
  -9  -5   9   73.37    5.88   0
  -9  15  -7  561.43   17.02   0
  -9  19  -8  179.29   13.71   0
  -9  20  -8  108.57   11.97   0
  -8  -4   7    7.81    3.37   0
  -8  14  -7  130.78    8.81   0
  -8  17  -8   71.97    9.18   0
  -7  13  -7   19.64    5.14   0
  -7  16  -8    2.25    5.74   0
  -7  21  -9   86.19   13.15   0
  -7  22  -9   39.46   10.05   0
  -7  23  -9   -5.37    7.93   0
  -7  24  -9    4.42    9.90   0
  -6   5  -3  711.15    9.05   0
  -6  10  -6   30.52    4.36   0
  -6  12  -7   11.66    4.56   0
  -6  15  -8    3.96    5.68   0
  -6  19  -9   25.68    9.04   0
  -6  20  -9   75.50   11.09   0
  -6  21  -9   54.67   10.92   0
  -6  22  -9   47.23   10.35   0
  -6  23  -9   19.72    9.41   0
  -6  24  -9   25.71    9.69   0
  -5  -2   3  124.85    4.20   0
  -5   6  -4   30.00    3.08   0
  -5  14  -8    4.96    5.27   0
  -5  18  -9    1.48    7.09   0
  -5  19  -9   66.61   10.33   0
  -5  24  -9    3.11    7.72   0
  -4  -6   8  209.07    8.37   0
  -4   9  -6   59.34    5.23   0
  -4  11  -7    3.26    4.16   0
  -4  17  -9  319.35   15.51   0
  -4  18  -9  115.67   11.18   0
  -3  13  -8  -10.02    4.52   0
  -3  17  -9   25.11    8.00   0
  -2  -7   9  478.35   12.19   0
  -2  13  -8    4.36    5.07   0
  -2  16  -9   -0.68    6.88   0
  -2  17  -9   19.28    7.58   0
  -1  -7   9   36.07    4.60   0
  -1  13  -8  131.56    9.05   0
  -1  16  -9  227.58   13.20   0
  -1  17  -9    5.30    7.59   0
   0  -7   9   76.29    5.77   0
   0   5  -4  468.33    8.59   0
   0  13  -8  548.99   16.21   0
   0  17  -9    1.20    6.91   0
   0  18  -9   13.83    8.04   0
   0  23  -9   13.82    8.68   0
   1  -8  11  301.90   10.61   0
   1  -7   9  487.56   11.78   0
   1  13  -8    0.69    5.63   0
   1  17  -9  231.92   13.89   0
   1  18  -9    4.90    9.14   0
   1  19  -9  301.49   16.96   0
   1  20  -9   40.68   10.46   0
   1  21  -9   28.48    9.56   0
   1  22  -9   18.33    9.13   0
   1  23  -9   20.17    9.01   0
   2  -8  11   19.09    4.75   0
   2  -5   6   25.94    3.17   0
   2  14  -8    9.23    7.09   0
   2  19  -9   26.85    9.01   0
   2  20  -9   11.01    8.39   0
   2  21  -9   24.18    8.81   0
   3   7  -5    2.50    3.54   0
   3   9  -6  473.55   12.60   0
   3  15  -8   15.30    7.34   0
   4  12  -7    6.60    5.24   0
   4  16  -8  451.21   17.59   0
   4  17  -8  219.13   14.00   0
   4  18  -8   21.56    9.58   0
   4  19  -8  221.32   15.28   0
   4  20  -8   15.55    8.73   0
   4  21  -8    3.14    8.47   0
   4  22  -8    8.89    8.90   0
   5  -6   9 1188.13   16.70   0
   5   8  -5 1252.18   19.43   0
   5  13  -7  113.46    9.34   0
   5  14  -7   48.89    7.66   0
   6  -7  12  638.49   14.59   0
   6  -5   8 2071.72   19.74   0
   6  -3   5 1376.29   11.80   0
   6   4  -2  106.51    4.44   0
   6   7  -4  161.90    7.23   0
   6   9  -5    4.45    3.89   0
   6  12  -6  107.74    8.55   0
   6  16  -7   29.49    7.54   0
   6  17  -7    6.84    7.91   0
   6  18  -7   21.83    8.75   0
   6  19  -7    6.67    8.19   0
   6  20  -7   11.13    8.35   0
   6  21  -7   11.29    9.71   0
   7   8  -4  531.55   12.90   0
   7  14  -6  171.33   11.06   0
   7  20  -6    9.46    8.82   0
   7  21  -6   13.06    9.15   0
   8  -5  10  183.42    6.89   0
   8  12  -5  182.35   10.97   0
   8  13  -5   11.10    5.94   0
   9  12  -4   19.46    5.48   0
   9  20  -4    4.47    8.60   0
  10   7  -1   63.45    5.03   0
  10   9  -2   54.98    5.86   0
  10  12  -3   35.58    6.70   0
  10  19  -3    3.95    7.67   0
  11  -2  10   31.40    3.21   0
  11   7   0   83.79    6.49   0
  11   9  -1   14.84    5.33   0
  11  12  -2   30.60    6.98   0
  11  13  -2   -3.45    5.78   0
  11  16  -2    7.36    6.97   0
  11  17  -2   -1.91    6.77   0
  11  18  -2   14.62    8.36   0
  12   8   1   88.83    6.51   0
  12  10   0   67.56    6.98   0
  13  10   2  194.65    9.69   0
 -15   0   8  324.59   10.23   0
 -14   0   7    2.65    3.71   0
 -14  12  -3   30.70    4.93   0
 -14  14  -4  175.97    9.40   0
 -14  17  -5   -0.28    6.66   0
 -14  21  -6   -1.53    8.99   0
 -14  22  -6    3.52    9.46   0
 -14  23  -6    4.92    9.03   0
 -13  15  -5   57.95    7.88   0
 -13  18  -6   -0.96    7.69   0
 -12   1   4  162.80    5.22   0
 -12   2   3   33.56    2.59   0
 -12  16  -6   27.67    7.47   0
 -12  20  -7    7.50    9.79   0
 -12  21  -7  157.06   13.93   0
 -11  -3   8  162.14    7.70   0
 -11  12  -5   25.75    5.28   0
 -10   6  -2  710.52    8.53   0
 -10  11  -5    8.59    3.64   0
 -10  13  -6   88.10    7.97   0
 -10  16  -7   16.87    7.04   0
 -10  20  -8    7.29    8.44   0
 -10  21  -8   41.71    9.94   0
  -9  -1   4  710.82   10.53   0
  -9  10  -5  408.31   10.95   0
  -9  12  -6  169.71    8.50   0
  -9  18  -8    9.75    7.52   0
  -8   6  -3  976.50   11.18   0
  -8  11  -6  135.04    7.87   0
  -8  16  -8  199.20   12.72   0
  -8  21  -9  144.70   14.81   0
  -8  22  -9   14.27   10.53   0
  -8  23  -9  133.48   14.31   0
  -8  24  -9   10.51    9.75   0
  -7  -2   4   21.85    3.00   0
  -7  15  -8  172.11   10.35   0
  -7  19  -9    1.77    8.12   0
  -7  20  -9  434.71   19.48   0
  -6  -6   9   61.39    5.59   0
  -6  -4   6  807.40   13.41   0
  -6  14  -8  314.24   12.63   0
  -6  18  -9  235.86   14.27   0
  -5  -1   2 1718.30   12.15   0
  -5  11  -7  286.54   10.37   0
  -5  17  -9   27.28    7.75   0
  -4  -7  10 2096.80   26.39   0
  -4  -3   4   14.45    2.81   0
  -4  13  -8   48.14    6.38   0
  -4  16  -9  761.95   21.33   0
  -3  16  -9  421.91   16.42   0
  -3  22 -10   50.90   10.68   0
  -2   8  -6 4918.10   34.75   0
  -2  10  -7 1760.21   24.09   0
  -2  15  -9  128.92    9.79   0
  -2  21 -10   20.19    9.01   0
  -2  22 -10  209.87   15.62   0
  -1  -5   6 1874.05   19.02   0
  -1   8  -6 3592.75   30.10   0
  -1  12  -8   18.93    5.20   0
  -1  15  -9  121.60   10.05   0
   0  -5   6    1.71    2.65   0
   0   8  -6   55.58    5.39   0
   0  12  -8   10.17    5.10   0
   0  15  -9  404.33   15.84   0
   0  16  -9   31.01    6.67   0
   1  -5   6   99.51    4.87   0
   1   8  -6  153.97    7.50   0
   1  10  -7   86.73    6.71   0
   1  16  -9    7.97    7.25   0
   2  13  -8  955.73   21.47   0
   2  17  -9   74.65    9.70   0
   2  18  -9    1.64    7.59   0
   2  22  -9    5.88    8.28   0
   2  23  -9   96.02   13.16   0
   3  -6   8    2.80    2.99   0
   3  -4   5 2084.40   16.76   0
   3  11  -7   57.48    5.71   0
   3  14  -8   -1.94    3.84   0
   3  18  -9  271.21   15.79   0
   3  19  -9  574.49   22.23   0
   3  20  -9    7.94    9.46   0
   3  21  -9   33.78   10.11   0
   4   9  -6   38.68    5.70   0
   4  15  -8  -10.41    6.86   0
   5  -7  11  107.39    6.45   0
   5  10  -6  295.93   10.98   0
   5  16  -8   27.32    7.82   0
   5  17  -8   13.26    7.72   0
   5  18  -8   28.84    9.36   0
   5  19  -8   38.27    9.78   0
   5  20  -8    4.54    8.11   0
   5  21  -8   38.56   10.06   0
   6  -6  10  928.02   15.36   0
   6  11  -6    4.11    5.10   0
   6  14  -7   -3.75    5.91   0
   6  15  -7    5.67    6.52   0
   7  10  -5  295.57   11.30   0
   7  13  -6   28.93    6.39   0
   7  18  -7  -14.05    8.27   0
   8  -6  13    5.11    4.48   0
   8   7  -3 1245.69   18.27   0
   8   9  -4   19.26    4.89   0
   8  15  -6   40.55    9.77   0
   8  16  -6  109.20   12.68   0
   8  17  -6  439.56   19.73   0
   8  18  -6   31.99   10.27   0
   8  19  -6   48.98   10.60   0
   8  20  -6   38.55   11.10   0
   9  -5  12    1.72    3.42   0
   9  -3   8   14.94    2.61   0
   9  11  -4  130.03    8.61   0
   9  14  -5  483.74   18.09   0
   9  15  -5  517.85   19.00   0
   9  16  -5   57.48   11.12   0
   9  17  -5   28.57    9.39   0
   9  18  -5   56.05   10.60   0
   9  19  -5   13.48    8.67   0
  10  -2   8  605.40    8.47   0
  10  11  -3   21.99    5.63   0
  10  14  -4   89.85   10.47   0
  10  15  -4  124.29   11.27   0
  10  16  -4   73.26    9.73   0
  10  17  -4   30.61    8.87   0
  10  18  -4   17.39    8.99   0
  11   4   2   61.66    3.60   0
  11  11  -2   16.59    5.88   0
  11  19  -2    4.78    7.45   0
  12  12  -1   52.05    7.58   0
  12  13  -1    3.93    6.42   0
  12  14  -1    7.82    6.15   0
  12  15  -1   -3.27    5.71   0
  12  16  -1   22.21    7.54   0
  13   7   3  106.00    6.14   0
  13   9   2   -7.29    3.15   0
 -16   2   7  380.60   10.07   0
 -15   1   7   39.81    4.74   0
 -14   7   0   46.01    2.25   0
 -14  16  -5  297.12   13.25   0
 -14  20  -6   32.82    9.57   0
 -13   1   5    5.63    2.86   0
 -13  17  -6    2.37    6.92   0
 -13  22  -7   46.87   11.35   0
 -13  23  -7   -1.47    8.72   0
 -12  11  -4   68.87    5.50   0
 -12  13  -5   36.76    6.13   0
 -12  19  -7  313.01   16.03   0
 -11  14  -6   -3.96    5.00   0
 -11  17  -7   -7.48    5.77   0
 -11  21  -8    7.84   10.18   0
 -11  22  -8   -1.88    9.16   0
 -11  23  -8   12.13   10.23   0
 -11  24  -8  167.00   15.96   0
 -10  -2   6   58.16    4.58   0
 -10  15  -7   63.93    8.84   0
 -10  19  -8   12.26    8.24   0
  -9  -4   8   22.75    4.51   0
  -9  14  -7  564.87   16.16   0
  -9  17  -8  239.16   13.53   0
  -9  22  -9   -7.68   10.65   0
  -9  23  -9   18.34   10.33   0
  -9  24  -9   48.48   11.62   0
  -8  -5   9   98.33    7.08   0
  -8  -3   6  109.34    5.82   0
  -8  13  -7   14.44    4.94   0
  -8  19  -9   18.76    9.79   0
  -8  20  -9  116.87   12.81   0
  -7   4  -2  644.18    6.66   0
  -7  10  -6  337.69   10.20   0
  -7  12  -7  729.37   16.54   0
  -7  18  -9  117.51   11.38   0
  -6  17  -9  335.40   15.42   0
  -6  23 -10   -2.13    9.72   0
  -5  13  -8  166.38    9.37   0
  -5  16  -9    9.95    7.02   0
  -5  20 -10   82.45   12.02   0
  -5  21 -10   51.27   10.98   0
  -5  22 -10   43.35   10.99   0
  -5  23 -10   89.54   12.39   0
  -5  24 -10    7.19    9.40   0
  -4  15  -9  168.01   10.79   0
  -4  19 -10   18.32    8.30   0
  -4  20 -10   38.16   10.19   0
  -4  21 -10   -5.78    8.83   0
  -4  22 -10   24.14   10.08   0
  -4  23 -10   -1.84    8.90   0
  -3  -7  10 1283.30   20.49   0
  -3  -6   8  537.49   12.38   0
  -3   5  -4   50.62    3.24   0
  -3   8  -6  866.33   14.87   0
  -3  10  -7  683.70   15.16   0
  -3  12  -8  342.64   12.33   0
  -3  15  -9  220.13   12.05   0
  -3  19 -10   72.80   10.93   0
  -3  20 -10   30.76    9.79   0
  -3  21 -10   30.71    9.42   0
  -3  23 -10  201.88   15.76   0
  -2  12  -8  344.68   12.55   0
  -2  18 -10  111.84   11.06   0
  -2  19 -10    4.32    8.43   0
  -2  20 -10   23.70    8.83   0
  -2  23 -10   29.63   10.42   0
  -1  14  -9    7.43    6.16   0
  -1  18 -10  130.23   11.76   0
  -1  19 -10   -4.05    8.46   0
  -1  20 -10   18.24    9.20   0
  -1  21 -10   29.84    8.93   0
  -1  22 -10   11.35    8.38   0
  -1  23 -10   19.29    9.44   0
   0  14  -9  262.89   12.61   0
   0  19 -10  217.20   15.02   0
   0  20 -10   51.05   10.89   0
   0  21 -10    9.18    8.83   0
   0  22 -10   -0.89    8.14   0
   0  23 -10   66.61   10.57   0
   1  15  -9    2.24    7.05   0
   1  20 -10    2.81    8.32   0
   1  21 -10  -14.31    8.13   0
   1  22 -10    1.97    7.81   0
   2  -6   8   83.11    5.22   0
   2   8  -6   31.71    4.90   0
   2  12  -8  938.84   20.36   0
   2  15  -9   53.37    8.69   0
   2  16  -9   41.12    7.26   0
   3  10  -7  813.77   17.27   0
   3  13  -8  158.30   10.17   0
   3  16  -9    5.46    7.04   0
   3  17  -9   20.82    8.27   0
   3  22  -9   25.76    9.08   0
   4  -7  11   13.24    4.18   0
   4  -5   7  142.91    5.64   0
   4   4  -3  258.54    6.44   0
   4   7  -5    5.36    3.85   0
   4  11  -7    5.17    4.70   0
   4  14  -8  340.10   14.22   0
   4  18  -9  320.10   16.73   0
   4  19  -9   94.36   12.21   0
   4  20  -9   25.44    9.44   0
   4  21  -9    6.74    8.58   0
   4  22  -9   17.66    9.85   0
   5  -4   6 2075.74   17.15   0
   5  12  -7  641.36   17.35   0
   5  15  -8    3.22    6.91   0
   5  22  -8   36.29    9.66   0
   6  13  -7   48.57    7.01   0
   6  18  -8  135.94   12.55   0
   6  19  -8   29.00    9.65   0
   6  20  -8    0.32    7.36   0
   7  -3   6   80.23    3.53   0
   7   9  -5   10.08    5.44   0
   7  12  -6  222.93   11.11   0
   7  15  -7    5.05    6.50   0
   7  16  -7   21.29    7.50   0
   7  17  -7   -0.16    7.34   0
   7  19  -7   23.99    9.15   0
   7  20  -7   18.35    9.43   0
   7  21  -7   47.10   11.09   0
   8  11  -5   40.23    6.66   0
   8  14  -6    7.80    5.63   0
   8  21  -6   44.42   10.99   0
   9  13  -5   24.27    6.95   0
   9  20  -5   13.94    9.01   0
  10   8  -2   14.26    3.75   0
  10  10  -3    9.64    4.73   0
  10  13  -4   73.68    8.80   0
  10  19  -4   15.89    8.81   0
  10  20  -4   44.38   10.24   0
  11   8  -1  178.07    8.56   0
  11  10  -2    7.21    5.21   0
  11  13  -3    9.16    6.94   0
  11  14  -3    4.71    6.56   0
  11  15  -3   40.24    8.21   0
  11  16  -3   58.44    9.03   0
  11  17  -3   -0.30    6.92   0
  11  18  -3    1.09    7.19   0
  11  19  -3   24.65    9.68   0
  12   9   0  118.13    7.56   0
  12  11  -1  104.44    8.56   0
  13  10   1  122.93    8.36   0
  13  11   1   10.22    5.48   0
 -16   3   6  290.01    8.12   0
 -16   6   3   78.48    2.99   0
 -15   2   6   18.13    3.65   0
 -15  13  -3  101.74    7.00   0
 -14   1   6    2.35    2.89   0
 -14  19  -6    7.20    7.85   0
 -13  -2   9 1051.77   19.18   0
 -13  12  -4    8.83    4.42   0
 -13  14  -5   97.79    8.37   0
 -13  20  -7   90.44   11.89   0
 -13  21  -7    2.49    8.42   0
 -12  -2   8   66.99    6.55   0
 -12  15  -6   99.99    8.51   0
 -12  18  -7  245.70   14.09   0
 -12  23  -8   73.73   12.70   0
 -11  -2   7   23.82    4.35   0
 -11  16  -7   77.79    8.45   0
 -11  20  -8  153.23   13.23   0
 -10  18  -8   25.72    7.85   0
 -10  23  -9   31.07   11.18   0
 -10  24  -9    6.88   10.82   0
  -9  16  -8  489.87   17.30   0
  -9  20  -9   27.64    9.54   0
  -9  21  -9   -5.90    8.84   0
  -8  15  -8   44.88    7.49   0
  -8  18  -9   42.72    8.99   0
  -7  -4   7  654.55   12.95   0
  -7  -1   3    3.84    1.98   0
  -7  14  -8   -2.06    4.62   0
  -7  17  -9   13.84    7.20   0
  -7  22 -10  121.85   13.80   0
  -7  23 -10    1.47    9.08   0
  -7  24 -10   44.44   10.95   0
  -6  -5   8  194.50    7.98   0
  -6   6  -4  281.26    6.94   0
  -6  11  -7    6.58    4.02   0
  -6  13  -8  117.35    8.25   0
  -6  16  -9   38.78    8.22   0
  -6  20 -10  127.35   13.10   0
  -6  21 -10    3.64    9.10   0
  -6  22 -10   17.10    8.84   0
  -6  24 -10   21.00    9.74   0
  -5  -6   9  220.48    8.92   0
  -5  -4   6   70.27    4.84   0
  -5   1   0  104.13    1.52   0
  -5  15  -9  375.34   14.63   0
  -5  19 -10    3.37    8.21   0
  -4  -5   7 1218.33   17.06   0
  -4  10  -7   28.19    4.69   0
  -4  12  -8    9.34    4.70   0
  -4  18 -10   15.20    7.93   0
  -3  14  -9   22.31    6.26   0
  -3  17 -10   31.82    8.39   0
  -3  18 -10   74.41    9.89   0
  -2  -4   5  258.32    6.90   0
  -2  14  -9   -1.92    5.28   0
  -2  17 -10   23.93    7.95   0
  -1  -7  10   14.00    4.04   0
  -1  -6   8  202.38    7.70   0
  -1  11  -8   27.28    5.30   0
  -1  17 -10  166.23   12.75   0
   0  -7  10   32.17    4.96   0
   0  -6   8   -3.98    3.16   0
   0  11  -8   61.70    6.37   0
   0  17 -10   78.83    9.80   0
   0  18 -10  103.60   11.16   0
   1  -7  10 1075.99   17.77   0
   1  -6   8  269.42    8.46   0
   1  14  -9  173.81   10.89   0
   1  18 -10  383.25   17.80   0
   1  19 -10  374.73   18.34   0
   1  23 -10    6.59    7.37   0
   2  -4   5  527.62    8.79   0
   2  14  -9  799.05   20.71   0
   2  18 -10   60.19   10.04   0
   2  19 -10   35.62   10.27   0
   2  20 -10   56.64   10.91   0
   2  21 -10   78.21   11.86   0
   2  22 -10   30.72   10.57   0
   3  12  -8  987.44   20.91   0
   3  15  -9  112.45   10.23   0
   4  -6   9  891.28   14.61   0
   4  13  -8   25.74    6.63   0
   4  16  -9   15.97    7.73   0
   4  17  -9   41.30    9.16   0
   5  -7  12  281.63    9.92   0
   5   3  -2 1603.52   13.65   0
   5   9  -6  795.04   16.68   0
   5  11  -7  283.04   11.54   0
   5  14  -8  398.77   15.58   0
   5  19  -9   39.65   10.14   0
   5  20  -9   24.26    9.27   0
   5  21  -9   18.87    8.47   0
   6   8  -5   81.52    6.06   0
   6  12  -7  223.37   11.06   0
   6  15  -8  164.54   12.33   0
   6  17  -8   15.98    7.62   0
   6  21  -8    1.39    7.91   0
   7  -6  12  446.69   12.15   0
   7  11  -6  228.80   10.70   0
   7  14  -7    1.97    6.02   0
   8  -5  11   70.55    5.43   0
   8  -4   9   18.22    3.45   0
   8  10  -5  298.98   11.43   0
   8  13  -6   -3.25    5.48   0
   8  17  -7  111.06   13.80   0
   8  18  -7   79.31   11.95   0
   8  19  -7   41.22   10.41   0
   8  20  -7   20.25   10.62   0
   9  12  -5   22.98    5.82   0
   9  16  -6  542.10   20.69   0
   9  17  -6  252.66   15.88   0
   9  18  -6   19.66    9.40   0
   9  19  -6   32.10    9.68   0
   9  20  -6   12.72    9.72   0
  10  16  -5    9.43    9.03   0
  10  17  -5    4.38    7.71   0
  10  18  -5   27.76   10.44   0
  10  19  -5   63.40   12.04   0
  11  12  -3   11.15    6.34   0
  12  10  -1   12.50    5.36   0
  12  13  -2   82.29    9.17   0
  12  14  -2   71.33    9.15   0
  12  15  -2    4.46    6.20   0
  12  16  -2    3.69    6.57   0
  12  17  -2   -3.98    8.23   0
  13  12   0   29.86    6.88   0
 -16   4   5   13.69    3.06   0
 -15   6   2  316.18    4.70   0
 -14   2   5  270.83    7.22   0
 -14  13  -4   65.97    6.49   0
 -14  18  -6   28.92    8.69   0
 -13   2   4    1.04    2.26   0
 -13   3   3   86.34    3.57   0
 -13   4   2  488.69    5.76   0
 -13  16  -6   15.71    6.78   0
 -13  19  -7  115.06   11.94   0
 -12  17  -7    7.10    7.58   0
 -12  21  -8   75.66   12.72   0
 -12  22  -8   16.15   10.01   0
 -11  13  -6  562.07   15.26   0
 -11  19  -8   10.19    8.31   0
 -10  -1   5  353.79    8.39   0
 -10  12  -6  402.60   12.54   0
 -10  14  -7  659.72   17.87   0
 -10  17  -8  213.51   12.83   0
 -10  21  -9    2.29    8.42   0
 -10  22  -9   52.77   11.21   0
  -9  -3   7  625.54   12.75   0
  -9   1   2    8.57    1.67   0
  -9  11  -6  280.90   10.10   0
  -9  13  -7  111.93    8.10   0
  -9  19  -9  348.16   17.07   0
  -8  -2   5   66.19    4.40   0
  -8  12  -7  678.60   16.33   0
  -8  17  -9  226.13   13.16   0
  -8  22 -10  132.64   14.60   0
  -8  23 -10   79.42   12.43   0
  -8  24 -10   27.74   10.74   0
  -7  16  -9  106.33    9.78   0
  -7  20 -10  351.83   18.40   0
  -7  21 -10  122.22   13.98   0
  -6  -6  10  182.04    8.70   0
  -6  15  -9  377.76   15.13   0
  -6  19 -10  326.53   16.84   0
  -5  10  -7   -2.07    3.34   0
  -5  12  -8   46.75    6.05   0
  -5  18 -10   10.67    7.60   0
  -4  -6   9 1763.55   22.79   0
  -4  -2   3   51.56    2.89   0
  -4   8  -6    5.06    3.35   0
  -4  14  -9   59.65    7.48   0
  -4  17 -10   -0.37    7.74   0
  -4  22 -11   33.26   10.09   0
  -4  23 -11   -2.31    8.10   0
  -3  -5   7  983.19   15.16   0
  -3  11  -8    4.72    4.67   0
  -3  16 -10   94.20   10.10   0
  -3  21 -11   44.09   10.35   0
  -3  22 -11  128.86   13.85   0
  -3  23 -11    8.92   10.28   0
  -2   9  -7 1185.56   19.03   0
  -2  11  -8   77.10    7.02   0
  -2  13  -9  186.61   10.14   0
  -2  16 -10   70.49    8.78   0
  -2  21 -11  258.31   16.81   0
  -2  22 -11  189.46   16.05   0
  -2  23 -11   21.93   11.19   0
  -1  -4   5  333.24    7.56   0
  -1  13  -9   25.06    6.01   0
  -1  16 -10  110.48   10.60   0
  -1  21 -11    8.02    9.30   0
  -1  22 -11    6.12    9.17   0
  -1  23 -11    5.81    9.63   0
   0  13  -9   14.11    5.90   0
   0  16 -10   22.14    7.64   0
   0  22 -11   -1.59    7.71   0
   0  23 -11    2.07    9.04   0
   1  -4   5  686.30   10.17   0
   1   9  -7  100.95    7.00   0
   1  13  -9    8.29    5.85   0
   1  16 -10  194.56   12.83   0
   1  17 -10   51.26    8.42   0
   2   9  -7  142.79    7.74   0
   2  17 -10    0.70    8.82   0
   3  -7  11    0.93    3.20   0
   3  -6   9  121.90    6.49   0
   3  -5   7  179.12    6.31   0
   3  14  -9   13.48    6.51   0
   3  18 -10  174.41   13.86   0
   3  19 -10   33.70   10.91   0
   3  20 -10  308.65   17.70   0
   3  21 -10   66.64   11.57   0
   3  22 -10    8.21    9.44   0
   4   8  -6    4.99    3.96   0
   4  12  -8   91.72    8.04   0
   4  15  -9   23.49    7.66   0
   5  13  -8  322.57   13.89   0
   5  16  -9   13.10    7.29   0
   5  17  -9   -0.07    7.97   0
   5  18  -9    5.89    7.80   0
   5  22  -9    2.27    7.94   0
   6  -6  11  817.33   15.18   0
   6  -5   9  282.22    8.34   0
   6  -4   7  360.04    7.79   0
   6  14  -8   70.14    8.76   0
   7  -4   8  424.95    8.90   0
   7   4  -2    4.91    2.68   0
   7  13  -7   98.08    8.80   0
   7  16  -8   28.94    8.84   0
   7  17  -8   10.01    8.18   0
   7  18  -8    3.89    8.19   0
   7  19  -8   -8.23    8.23   0
   7  20  -8   98.48   12.72   0
   7  21  -8   97.53   13.03   0
   8  12  -6   80.27    7.82   0
   8  15  -7   20.14    7.33   0
   8  16  -7  340.46   16.75   0
   8  21  -7   92.03   12.89   0
   9   9  -4  301.76   10.89   0
   9  11  -5  191.72   10.20   0
   9  14  -6  126.61   10.64   0
   9  15  -6   23.67    8.91   0
  10  11  -4    0.84    4.69   0
  10  14  -5  339.84   15.03   0
  10  15  -5  119.06   11.15   0
  10  20  -5    5.79    8.80   0
  11  -2  11    4.53    2.83   0
  11   9  -2   93.58    7.31   0
  11  11  -3   23.86    6.29   0
  11  14  -4   53.40    9.24   0
  11  15  -4   23.47    7.62   0
  11  16  -4    7.27    7.19   0
  11  17  -4   35.56    8.56   0
  11  18  -4   -3.09    7.15   0
  11  19  -4   42.09   10.53   0
  12   4   3   23.31    2.71   0
  12  12  -2    0.72    6.10   0
  13   4   5  200.01    4.60   0
  13  11   0  111.22    8.48   0
 -15   3   5   23.12    3.27   0
 -15  17  -5   79.11    8.33   0
 -14  -1   9  187.79    8.76   0
 -14  15  -5   30.58    6.56   0
 -14  21  -7   14.49    9.68   0
 -14  22  -7   14.26    9.06   0
 -13  -1   8   19.32    5.32   0
 -13  18  -7   28.42    8.52   0
 -13  23  -8   57.98   12.14   0
 -13  24  -8   30.36   11.90   0
 -12  -1   7  407.03   10.71   0
 -12  12  -5  132.52    7.62   0
 -12  14  -6  654.88   17.07   0
 -12  20  -8  355.63   18.07   0
 -11  -3   9  145.67    8.30   0
 -11  -1   6  184.92    6.96   0
 -11  11  -5   62.51    5.74   0
 -11  15  -7   34.41    6.74   0
 -11  18  -8   33.75    8.14   0
 -11  22  -9   45.13   12.04   0
 -11  23  -9    2.28    9.57   0
 -11  24  -9   62.13   12.66   0
 -10  -3   8   34.68    4.62   0
 -10   7  -3  105.30    4.29   0
 -10  10  -5  583.80   12.68   0
 -10  16  -8  153.68   11.64   0
 -10  19  -9  110.98   12.47   0
 -10  20  -9   10.08    8.55   0
  -9   2   1  517.81    5.01   0
  -9   5  -2 1560.09   10.82   0
  -9  15  -8  132.46    9.77   0
  -9  18  -9  193.23   13.18   0
  -9  22 -10   67.26   12.30   0
  -9  23 -10   61.45   12.12   0
  -9  24 -10    3.52    9.97   0
  -8  -4   8  538.78   12.52   0
  -8  10  -6   67.44    5.29   0
  -8  14  -8   48.73    6.46   0
  -8  20 -10    5.51    9.36   0
  -8  21 -10   45.89   11.02   0
  -7  -5   9    9.92    4.00   0
  -7   0   2   52.76    2.61   0
  -7   5  -3  109.51    3.87   0
  -7  11  -7  881.64   17.27   0
  -7  13  -8  123.11    8.32   0
  -7  19 -10  293.21   16.49   0
  -6  18 -10   70.67    9.64   0
  -6  22 -11   83.49   13.49   0
  -6  23 -11   40.30   11.42   0
  -6  24 -11   26.00   10.84   0
  -5  14  -9   19.06    5.92   0
  -5  17 -10   12.26    7.40   0
  -5  21 -11  157.18   14.47   0
  -5  22 -11  338.17   19.18   0
  -5  23 -11   40.70   10.92   0
  -4   5  -4  553.59    8.74   0
  -4  11  -8    5.34    4.20   0
  -4  16 -10  410.68   16.76   0
  -4  20 -11   28.44    9.85   0
  -4  21 -11  110.02   13.04   0
  -3  -6   9 3498.57   31.40   0
  -3  13  -9  269.64   11.83   0
  -3  19 -11   72.25   11.08   0
  -3  20 -11  126.64   13.08   0
  -2  15 -10    3.84    6.05   0
  -2  19 -11  124.75   12.44   0
  -2  20 -11    4.74    8.12   0
  -1  15 -10  376.93   15.36   0
  -1  19 -11   37.90    9.98   0
  -1  20 -11   13.92    8.45   0
   0  15 -10  111.49    9.56   0
   0  19 -11   14.85    9.71   0
   0  20 -11   25.86    9.94   0
   0  21 -11   18.66    8.79   0
   1   7  -6 1406.58   18.56   0
   1  15 -10  105.99   10.05   0
   1  19 -11   24.99    9.68   0
   1  20 -11   56.13   11.17   0
   1  21 -11    6.55    8.20   0
   1  22 -11    6.26    8.88   0
   1  23 -11    5.42    8.20   0
   2  -7  11  107.34    6.86   0
   2  -5   7   56.28    4.28   0
   2   7  -6  262.34    8.70   0
   2  13  -9  172.37   10.76   0
   2  16 -10  384.18   16.61   0
   2  21 -11   13.06    8.71   0
   2  22 -11   19.80    9.36   0
   3  11  -8  284.44   11.52   0
   3  13  -9  181.29   10.81   0
   3  16 -10   -8.06    7.15   0
   3  17 -10   -3.93    7.02   0
   4  -7  12   31.39    4.85   0
   4  -4   6  288.07    6.97   0
   4  -2   3   53.70    2.13   0
   4  14  -9  340.08   14.69   0
   4  18 -10   77.92   11.22   0
   4  19 -10   47.41   10.31   0
   4  20 -10   56.89   10.14   0
   4  21 -10  -11.43    7.04   0
   4  22 -10   -9.42    8.51   0
   5  10  -7   65.79    6.59   0
   5  12  -8   25.34    6.39   0
   5  15  -9   26.02    7.63   0
   6  -2   4 1082.24    8.76   0
   6  11  -7  301.92   12.01   0
   6  13  -8  147.58   10.34   0
   6  17  -9   52.73    9.58   0
   6  18  -9   54.33   10.17   0
   6  19  -9   16.64    9.06   0
   6  20  -9   59.27   10.21   0
   6  21  -9    5.60    9.32   0
   7  -6  13   57.00    5.92   0
   7   8  -5  362.91   10.99   0
   7  10  -6  248.08   10.60   0
   7  12  -7    9.12    5.47   0
   7  15  -8  144.87   10.93   0
   8  -5  12    9.19    4.55   0
   8   9  -5  465.23   13.14   0
   8  11  -6  753.17   18.20   0
   9  -3   9  208.89    6.50   0
   9  -2   7   29.31    2.66   0
   9  13  -6   61.84    7.90   0
   9  18  -7   96.18   11.72   0
   9  19  -7    6.57    8.93   0
   9  20  -7   16.78   10.01   0
  10  10  -4  140.51    9.29   0
  10  13  -5  145.72   10.41   0
  10  17  -6   77.39   11.14   0
  10  18  -6   91.34   11.80   0
  10  19  -6    4.90    8.97   0
  11   7  -1  533.94   12.25   0
  11  13  -4   27.67    6.68   0
  12   3   4   72.69    2.69   0
  12   9  -1   42.07    6.01   0
  12  11  -2   90.19    8.24   0
  12  14  -3    0.64    7.84   0
  12  15  -3    4.39    6.56   0
  12  16  -3    3.58    6.56   0
  12  17  -3   10.83    7.50   0
  12  18  -3   34.11    8.98   0
  13   7   2    3.02    3.50   0
  13  10   0   13.85    4.91   0
  13  13  -1   30.98    7.16   0
  13  14  -1   10.96    5.85   0
 -15   0   9  208.41    9.37   0
 -15   4   4   15.34    2.64   0
 -15  14  -4   11.12    5.30   0
 -14  17  -6   86.74    8.86   0
 -14  20  -7    0.43    8.34   0
 -13  13  -5  134.11    8.35   0
 -13  15  -6  433.46   15.00   0
 -13  21  -8   46.90   11.33   0
 -13  22  -8   -1.21    8.71   0
 -12  16  -7   49.31    7.51   0
 -12  19  -8  -10.28    7.53   0
 -11  17  -8    1.73    6.10   0
 -11  20  -9   -1.80    9.41   0
 -11  21  -9   57.15   10.77   0
 -10  -4  10   44.97    6.07   0
 -10   0   4  874.86   11.50   0
 -10  23 -10   12.40   10.48   0
 -10  24 -10   28.64   11.24   0
  -9  -2   6  404.47    9.78   0
  -9  17  -9   34.94    8.29   0
  -9  21 -10   15.74    9.72   0
  -8  -5  10  436.08   12.70   0
  -8  16  -9    1.42    6.57   0
  -8  19 -10   30.49    9.38   0
  -7  -3   6  375.48    9.23   0
  -7   9  -6   23.07    4.25   0
  -7  15  -9    6.58    5.47   0
  -7  18 -10   98.53   10.72   0
  -7  22 -11   37.54   10.98   0
  -7  23 -11   11.61    9.55   0
  -7  24 -11   15.83   10.43   0
  -6  -2   4  641.50    9.87   0
  -6  12  -8  182.05    9.37   0
  -6  14  -9   -4.11    5.02   0
  -6  17 -10   42.51    8.46   0
  -6  20 -11  220.12   15.15   0
  -6  21 -11  214.81   16.05   0
  -5  -6  10  390.99   12.05   0
  -5  -3   5    3.89    2.61   0
  -5  16 -10   24.47    7.77   0
  -5  19 -11   -0.84    8.26   0
  -5  20 -11   -0.94    8.84   0
  -4  -4   6 1076.52   14.84   0
  -4   9  -7   94.48    6.18   0
  -4  13  -9   73.67    7.39   0
  -4  15 -10  633.25   19.23   0
  -4  18 -11   83.33   10.27   0
  -4  19 -11   16.75    9.21   0
  -3  15 -10  486.65   16.99   0
  -3  18 -11   10.66    8.02   0
  -2  -6   9  238.98    8.85   0
  -2  -3   4   92.13    4.07   0
  -2  12  -9   51.92    6.63   0
  -2  18 -11    3.86    7.64   0
  -1  -7  11  395.98   11.99   0
  -1  -5   7  284.69    8.23   0
  -1  12  -9   34.85    5.95   0
  -1  14 -10   46.32    7.45   0
  -1  17 -11  144.59   12.01   0
  -1  18 -11   20.64    8.53   0
   0  -7  11   80.49    6.56   0
   0   3  -3 2544.75   15.73   0
   0  10  -8   29.18    5.11   0
   0  12  -9   92.58    7.81   0
   0  14 -10  145.37   10.62   0
   0  17 -11   99.34   11.11   0
   0  18 -11    3.81    9.08   0
   1  -7  11   20.04    4.94   0
   1  -6   9  714.42   13.80   0
   1  10  -8  209.08    9.40   0
   1  12  -9    3.70    5.20   0
   1  18 -11  565.66   21.53   0
   2  -6   9   70.79    5.20   0
   2   1  -1  252.17    3.25   0
   2   2  -2  160.06    3.68   0
   2  10  -8    3.12    4.33   0
   2  12  -9  284.31   12.11   0
   2  15 -10  332.53   15.07   0
   2  18 -11   76.44   10.98   0
   2  19 -11   -5.87    8.70   0
   2  20 -11   22.82    8.96   0
   3  -7  12  573.24   14.01   0
   3   7  -6  137.98    6.87   0
   3  15 -10  236.06   13.26   0
   3  20 -11   47.33   11.02   0
   3  21 -11   31.07   10.56   0
   3  22 -11   70.45   12.37   0
   4  -5   8    6.34    3.58   0
   4   9  -7  757.98   16.09   0
   4  11  -8   49.81    6.38   0
   4  13  -9  243.72   12.12   0
   4  16 -10   -8.06    6.77   0
   4  17 -10   47.98    9.13   0
   5  -6  11    4.61    4.25   0
   5  -3   5  259.79    5.65   0
   5  14  -9   71.85    8.90   0
   5  18 -10   62.30   10.53   0
   5  19 -10   25.68    9.46   0
   5  20 -10   69.66   11.49   0
   5  21 -10   13.81    9.40   0
   5  22 -10   56.02   11.43   0
   6  -6  12   78.81    6.29   0
   6   7  -5 1081.44   17.17   0
   6  15  -9   50.04    9.65   0
   6  16  -9   26.03    8.19   0
   7  14  -8    7.10    6.17   0
   7  18  -9   -7.02    7.97   0
   7  19  -9    8.94    8.66   0
   7  20  -9   13.65    9.60   0
   7  21  -9   64.53   12.33   0
   8   7  -4   80.72    5.71   0
   8  13  -7   18.42    6.29   0
   8  16  -8   31.88    9.49   0
   8  17  -8  121.18   12.32   0
   8  18  -8   85.11   11.93   0
   8  19  -8   11.42    9.06   0
   8  20  -8  104.79   12.59   0
   8  21  -8   13.78   10.06   0
   9   8  -4  157.84    8.26   0
   9  10  -5    7.09    5.06   0
   9  12  -6   -0.82    4.68   0
   9  15  -7  289.84   15.09   0
   9  16  -7  550.09   20.73   0
  10   3   1   13.85    2.26   0
  10   8  -3   40.71    4.90   0
  10  12  -5   20.33    6.27   0
  10  15  -6   26.58    8.62   0
  10  16  -6  117.15   11.46   0
  10  20  -6   73.37   11.83   0
  11  -1   9  100.86    4.11   0
  11   0   7  226.59    4.29   0
  11   8  -2   38.03    5.71   0
  11  10  -3   92.73    7.30   0
  11  12  -4   11.28    5.79   0
  11  15  -5   18.17    7.89   0
  11  16  -5   38.65    8.63   0
  11  17  -5    3.24    7.45   0
  11  18  -5   14.04    7.92   0
  11  19  -5   -0.21    8.28   0
  12  10  -2   55.80    6.95   0
  12  13  -3  132.98   10.00   0
  13  12  -1   -3.05    5.39   0
 -15   5   3   30.31    2.55   0
 -15  12  -3   23.47    4.85   0
 -15  16  -5  124.92    9.34   0
 -14   4   3   71.05    3.35   0
 -14   5   2 1076.33    8.48   0
 -14   8  -1   57.20    3.08   0
 -14  19  -7   25.75    8.94   0
 -13  11  -4   32.38    5.00   0
 -13  17  -7   21.43    7.49   0
 -13  20  -8   12.20    9.29   0
 -12  -2   9  861.63   17.34   0
 -12  18  -8  226.85   14.28   0
 -12  22  -9  134.34   14.18   0
 -12  23  -9    9.53   10.30   0
 -11   0   5    2.63    2.85   0
 -11  14  -7  616.20   17.13   0
 -11  19  -9   56.32   10.56   0
 -10  -2   7  132.67    6.66   0
 -10  13  -7  355.24   12.45   0
 -10  15  -8  241.57   12.66   0
 -10  18  -9   78.54   10.36   0
 -10  21 -10   -4.79    8.89   0
 -10  22 -10   -1.69    9.23   0
  -9  12  -7   53.59    6.06   0
  -9  14  -8   41.46    6.41   0
  -9  16  -9   24.89    8.60   0
  -9  19 -10   10.58    9.64   0
  -9  20 -10  126.42   12.70   0
  -8  -1   4   86.81    4.19   0
  -8  11  -7   43.25    5.78   0
  -8  13  -8  221.42   10.31   0
  -8  15  -9  145.18   10.40   0
  -8  18 -10   13.55    8.05   0
  -8  22 -11   73.00   13.03   0
  -8  23 -11    6.28   10.83   0
  -8  24 -11   66.52   12.86   0
  -7  17 -10  104.30   10.31   0
  -7  20 -11   99.67   13.96   0
  -7  21 -11  563.41   23.22   0
  -6  16 -10   82.85    9.23   0
  -6  19 -11   24.68    9.69   0
  -5  11  -8  523.33   13.99   0
  -5  13  -9   65.95    7.20   0
  -5  15 -10  123.85   10.29   0
  -5  18 -11   12.59    7.65   0
  -5  23 -12   79.34   13.18   0
  -4  -6  10  143.81    8.53   0
  -4  17 -11  379.90   17.13   0
  -4  22 -12   72.01   12.17   0
  -4  23 -12    8.64    9.56   0
  -3  -4   6  259.87    7.56   0
  -3  -2   3  794.72    9.38   0
  -3  10  -8  925.18   17.86   0
  -3  12  -9   -3.66    4.49   0
  -3  14 -10  497.98   16.79   0
  -3  17 -11  307.66   15.33   0
  -3  21 -12  242.60   16.73   0
  -3  22 -12   54.48   11.74   0
  -3  23 -12   80.42   12.71   0
  -2  14 -10   94.92    8.77   0
  -2  17 -11    6.73    7.48   0
  -2  21 -12  235.71   16.60   0
  -2  22 -12   20.99   10.91   0
  -2  23 -12  266.75   18.05   0
  -1  -3   4   25.16    2.66   0
  -1  16 -11  219.13   13.35   0
  -1  20 -12    3.70    7.98   0
  -1  21 -12   12.41    9.42   0
  -1  22 -12   43.32   10.98   0
  -1  23 -12   64.71   12.46   0
   0  -6   9    8.23    3.65   0
   0   4  -4  400.73    7.55   0
   0   8  -7  457.51   11.75   0
   0  16 -11  400.98   16.89   0
   0  21 -12   95.18   12.46   0
   0  22 -12    2.44    9.27   0
   0  23 -12   45.94   10.41   0
   1   4  -4  231.06    6.03   0
   1   8  -7  702.34   14.49   0
   1  14 -10    4.00    4.29   0
   1  17 -11  475.28   19.06   0
   1  22 -12   27.46    9.47   0
   2   8  -7  141.43    7.38   0
   2  14 -10   32.22    8.05   0
   2  17 -11  846.33   24.44   0
   3  -6  10   80.93    5.94   0
   3  10  -8   21.41    5.20   0
   3  12  -9   90.09    8.16   0
   3  18 -11   14.89    9.28   0
   3  19 -11  267.22   16.05   0
   4   7  -6   59.18    5.48   0
   4  15 -10   16.20    7.87   0
   4  19 -11   71.19   10.68   0
   4  20 -11    3.40    8.77   0
   4  21 -11    6.87    8.94   0
   4  22 -11   -2.74    9.09   0
   5  11  -8  287.08   11.71   0
   5  13  -9  351.88   14.09   0
   5  16 -10   21.80    8.05   0
   5  17 -10  124.86   12.12   0
   6   3  -2  210.36    5.45   0
   6  10  -7   28.31    5.35   0
   6  12  -8   17.31    5.61   0
   6  14  -9   66.46    8.63   0
   6  18 -10    1.92    7.71   0
   6  19 -10  247.97   16.15   0
   6  20 -10  140.84   13.88   0
   6  21 -10   -3.84    8.99   0
   7  -5  11   16.57    3.78   0
   7   6  -4   14.51    3.67   0
   7   9  -6  476.03   13.36   0
   7  11  -7  202.96   10.39   0
   7  13  -8   18.69    6.44   0
   7  16  -9   52.61    8.72   0
   7  17  -9    7.10    8.05   0
   8  -4  10   17.89    3.64   0
   8  10  -6   17.37    5.22   0
   8  12  -7   96.58    8.37   0
   8  15  -8   33.51    8.37   0
   9  -4  12   62.01    5.21   0
   9   3   0    4.97    1.99   0
   9  14  -7   13.71    7.17   0
   9  19  -8   76.94   12.17   0
   9  20  -8   31.46   10.87   0
  10  -2   9   62.39    3.87   0
  10  -1   7  278.94    5.44   0
  10   9  -4  125.74    8.46   0
  10  11  -5  160.89    9.68   0
  10  14  -6   66.44    8.90   0
  10  18  -7   11.83    9.12   0
  10  19  -7   42.98   10.46   0
  11   4   1   13.12    2.84   0
  11   9  -3  102.00    7.61   0
  11  11  -4   10.57    6.29   0
  11  14  -5   20.65    7.54   0
  12   8  -1   36.55    5.40   0
  12  12  -3   84.11    8.11   0
  12  15  -4   14.69    7.86   0
  12  16  -4   -4.66    6.36   0
  12  17  -4    8.61    7.35   0
  12  18  -4   26.05    8.57   0
  12  19  -4   -5.16    8.07   0
  13   9   0   61.46    5.80   0
  13  11  -1   17.83    5.58   0
  13  13  -2   70.23    8.26   0
  13  14  -2    7.98    5.93   0
 -15   1   8    7.57    4.21   0
 -14  14  -5   30.20    5.77   0
 -14  16  -6   11.78    6.18   0
 -13   0   7    2.86    3.65   0
 -13  19  -8   71.82   10.69   0
 -12   0   6    3.19    2.99   0
 -12  15  -7  175.55   10.87   0
 -12  21  -9   46.79   10.41   0
 -11  -2   8   44.54    4.77   0
 -11  12  -6  844.27   17.21   0
 -11  16  -8   54.20    8.08   0
 -11  22 -10    4.81   10.16   0
 -11  23 -10    9.62    9.63   0
 -10   1   3  241.36    5.61   0
 -10  11  -6  855.48   16.21   0
 -10  17  -9   85.55    9.59   0
 -10  20 -10   65.12   11.73   0
  -9   6  -3  895.10   10.12   0
  -9  10  -6   91.81    6.17   0
  -9  23 -11   -0.24    9.74   0
  -9  24 -11   31.54   11.79   0
  -8  -3   7    0.87    2.90   0
  -8  17 -10   16.60    7.56   0
  -8  21 -11  162.52   14.73   0
  -7  -5  10  428.66   12.37   0
  -7  -4   8  188.99    7.78   0
  -7   6  -4  589.12    9.36   0
  -7  12  -8  103.62    7.56   0
  -7  14  -9   21.08    5.63   0
  -7  16 -10    9.34    6.78   0
  -7  19 -11  266.30   16.18   0
  -6  13  -9  378.45   13.54   0
  -6  15 -10  180.87   12.15   0
  -6  18 -11   96.29   10.81   0
  -6  22 -12    7.90   10.89   0
  -6  23 -12   15.16   10.14   0
  -5   5  -4  129.50    4.62   0
  -5   9  -7   79.45    5.55   0
  -5  17 -11    4.19    7.16   0
  -5  21 -12   62.14   11.56   0
  -5  22 -12   14.87    9.79   0
  -4  12  -9   10.99    4.92   0
  -4  14 -10  276.71   12.80   0
  -4  20 -12   16.31    9.74   0
  -4  21 -12   15.10    9.47   0
  -3  -6  10    0.19    4.34   0
  -3  16 -11  477.74   18.10   0
  -3  19 -12   15.68    8.57   0
  -3  20 -12   31.04   10.51   0
  -2   8  -7   79.89    6.25   0
  -2  13 -10   13.36    5.81   0
  -2  16 -11   14.34    7.58   0
  -2  19 -12  195.28   14.74   0
  -2  20 -12   57.74   10.49   0
  -1   4  -4  370.27    7.11   0
  -1  11  -9   96.80    7.65   0
  -1  13 -10  217.20   11.18   0
  -1  19 -12   44.53   10.35   0
   0  -3   4  469.45    7.76   0
   0  11  -9   31.33    5.59   0
   0  13 -10   33.52    6.57   0
   0  19 -12  113.59   12.73   0
   0  20 -12  168.20   13.78   0
   1  -3   4   37.91    2.76   0
   1  11  -9   17.79    5.18   0
   1  13 -10  330.43   13.47   0
   1  16 -11  116.35   11.07   0
   1  19 -12  449.68   20.26   0
   1  20 -12  151.91   14.02   0
   1  21 -12    8.82    6.52   0
   2   4  -4 3803.22   23.46   0
   2  11  -9    5.96    4.81   0
   2  13 -10  772.71   19.89   0
   2  16 -11  162.65   12.54   0
   2  20 -12    2.80    8.48   0
   2  21 -12   58.51   11.58   0
   2  22 -12  107.54   13.78   0
   3  -5   8  265.91    7.91   0
   3  -4   6 1100.27   13.17   0
   3   2  -2   43.57    2.26   0
   3  14 -10   26.88    6.40   0
   3  17 -11   53.65    9.82   0
   3  22 -12   98.05   13.38   0
   4  10  -8   -1.30    4.16   0
   4  12  -9   88.03    8.19   0
   4  14 -10  109.89   10.58   0
   4  17 -11    0.01    7.74   0
   4  18 -11   90.70   11.44   0
   5  -5   9  155.88    6.46   0
   5  -4   7   56.97    3.76   0
   5  15 -10   85.69    9.77   0
   5  19 -11   24.34    8.59   0
   5  20 -11   13.90    9.63   0
   5  21 -11   32.12   10.19   0
   5  22 -11   12.44    9.67   0
   6  -5  10    6.43    3.37   0
   6  11  -8  180.57   10.43   0
   6  17 -10  149.84   13.19   0
   7  -4   9   18.94    3.42   0
   7   7  -5 1385.19   19.42   0
   7  10  -7   10.48    6.36   0
   7  12  -8    2.45    5.81   0
   7  15  -9   37.73    8.41   0
   7  19 -10   88.00   12.33   0
   7  20 -10   69.31   11.75   0
   7  21 -10  175.50   16.15   0
   8  -3   8    2.66    2.46   0
   8  -2   6   10.66    1.95   0
   8   8  -5  178.97    8.36   0
   8  14  -8   -6.41    5.60   0
   8  17  -9   28.88    8.79   0
   8  18  -9   10.65    9.11   0
   8  19  -9   21.46    9.81   0
   8  20  -9   24.54   10.44   0
   8  21  -9  160.34   15.93   0
   9   6  -3  243.05    8.16   0
   9  11  -6  187.39   10.20   0
   9  13  -7    9.46    6.10   0
   9  16  -8   23.87   10.54   0
   9  17  -8  294.19   16.88   0
   9  18  -8   16.22    8.81   0
  10   6  -2    4.74    3.40   0
  10  13  -6   38.11    7.23   0
  10  16  -7   43.11    9.22   0
  10  17  -7    8.17    8.00   0
  10  20  -7   43.72   10.89   0
  11  13  -5    3.85    5.86   0
  11  16  -6   -5.66    7.91   0
  11  17  -6   59.88    9.64   0
  11  18  -6    9.58    8.16   0
  11  19  -6    8.35    8.34   0
  12   9  -2   13.44    5.14   0
  12  11  -3   48.56    7.30   0
  12  13  -4   28.00    7.92   0
  12  14  -4  194.00   12.26   0
  13  10  -1   31.39    5.70   0
  13  12  -2   58.40    7.71   0
  13  15  -3   21.79    8.07   0
 -15   9  -1    2.96    2.20   0
 -15  15  -5   58.74    7.32   0
 -14  12  -4   14.47    4.20   0
 -14  18  -7   -1.12    5.90   0
 -13  -1   9  317.41   11.24   0
 -13  14  -6  257.39   11.26   0
 -13  16  -7   81.72    8.96   0
 -13  22  -9   35.22   11.26   0
 -13  23  -9   89.81   12.85   0
 -12   6  -1  695.75    5.89   0
 -12  17  -8   47.04    8.01   0
 -12  20  -9  183.19   14.22   0
 -11  -3  10  527.33   14.38   0
 -11  18  -9    2.58    7.44   0
 -11  21 -10    5.73    9.98   0
 -10  -3   9  100.29    6.85   0
 -10  14  -8   26.39    7.45   0
 -10  19 -10   13.04    9.31   0
 -10  24 -11    5.51   10.44   0
  -9  -4  10  206.85    9.29   0
  -9  -1   5  218.42    6.75   0
  -9  13  -8  230.50   11.03   0
  -9  15  -9  255.80   13.07   0
  -9  18 -10   16.59    8.25   0
  -9  21 -11   20.82    9.71   0
  -9  22 -11   46.06   10.99   0
  -8  -4   9    7.73    3.71   0
  -8  14  -9    1.51    6.34   0
  -8  20 -11    6.60    8.98   0
  -7  10  -7  251.67    9.20   0
  -7  18 -11  105.91   11.02   0
  -7  22 -12  214.28   16.46   0
  -7  23 -12  139.12   14.72   0
  -6  -3   6  319.06    8.53   0
  -6  11  -8  112.91    7.39   0
  -6  17 -11   38.53    8.39   0
  -6  21 -12   -5.02    9.77   0
  -5  -5   9  661.73   14.15   0
  -5  12  -9  594.60   15.98   0
  -5  14 -10  347.58   13.82   0
  -5  20 -12   81.71   11.81   0
  -4  10  -8   -3.81    3.89   0
  -4  16 -11  155.48   12.13   0
  -4  19 -12    5.23    8.83   0
  -3   8  -7  369.74   10.37   0
  -3  11  -9  192.86    9.64   0
  -3  13 -10    7.56    5.58   0
  -3  18 -12   17.84    8.39   0
  -3  23 -13  110.42   13.24   0
  -2  -4   6 1456.66   16.59   0
  -2   3  -3   65.32    2.75   0
  -2  11  -9  851.27   18.53   0
  -2  15 -11   14.70    7.45   0
  -2  18 -12  226.91   14.64   0
  -2  22 -13  335.36   20.13   0
  -2  23 -13   91.08   14.09   0
  -1  -6  10    4.42    3.86   0
  -1   9  -8 1640.07   22.84   0
  -1  15 -11   50.95    8.82   0
  -1  18 -12  253.69   15.40   0
  -1  22 -13   17.56    9.64   0
  -1  23 -13   13.47   10.66   0
   0  15 -11    0.18    6.75   0
   0  18 -12  174.29   13.80   0
   0  23 -13   19.23    8.64   0
   1  -6  10  236.55    8.86   0
   1   9  -8    7.15    4.35   0
   1  15 -11    9.81    7.13   0
   1  18 -12  112.72   12.98   0
   2  -5   8  221.25    7.51   0
   2  -4   6   21.57    2.86   0
   2   9  -8  296.54   10.64   0
   2  15 -11   59.12    9.14   0
   2  18 -12  103.53   12.66   0
   2  19 -12   24.93   10.00   0
   3   4  -4  358.57    7.65   0
   3  11  -9  129.16    8.63   0
   3  13 -10  142.25   10.01   0
   3  16 -11  181.48   13.08   0
   3  19 -12   46.29   10.51   0
   3  20 -12   73.92   11.80   0
   3  21 -12  261.90   16.93   0
   4   8  -7    5.61    4.11   0
   4  16 -11  224.36   14.20   0
   4  21 -12   54.00   10.44   0
   4  22 -12   41.55   11.34   0
   5   7  -6  154.52    7.40   0
   5  10  -8   47.48    6.03   0
   5  12  -9   -2.00    5.23   0
   5  14 -10  102.85   10.26   0
   5  17 -11   30.84    8.86   0
   5  18 -11   -7.87    8.32   0
   6  -3   6  242.35    5.83   0
   6   1   0    7.61    1.12   0
   6   9  -7    3.94    4.17   0
   6  13  -9  205.21   11.55   0
   6  15 -10   73.18    9.47   0
   6  16 -10  301.06   15.42   0
   6  20 -11   87.20   12.59   0
   6  21 -11  178.65   15.42   0
   7  -5  12  214.76    8.63   0
   7  -3   7  210.39    5.86   0
   7  14  -9   10.81    5.83   0
   7  17 -10    4.55    8.28   0
   7  18 -10   57.67   10.33   0
   8  -4  11   20.37    4.30   0
   8   2   0   49.66    2.51   0
   8   9  -6  533.50   14.22   0
   8  11  -7   58.58    6.79   0
   8  16  -9    5.79    8.28   0
   9  -3  10   14.04    3.50   0
   9   7  -4  345.72   10.35   0
   9  10  -6  399.89   13.69   0
   9  12  -7   86.15    8.10   0
   9  15  -8  380.44   17.14   0
   9  20  -9   44.22   11.80   0
  10   7  -3  109.98    6.28   0
  10  10  -5  216.13   10.29   0
  10  12  -6   -0.33    5.79   0
  10  14  -7   30.01    8.46   0
  10  15  -7  119.61   11.26   0
  10  19  -8    3.33    9.03   0
  10  20  -8   12.68    9.53   0
  11   7  -2  129.34    6.98   0
  11  12  -5  135.46    9.84   0
  11  14  -6    2.38    7.02   0
  11  15  -6   23.36    7.67   0
  12  10  -3  269.68   11.37   0
  12  12  -4  123.72    9.97   0
  12  15  -5   16.64    7.75   0
  12  16  -5    3.41    6.59   0
  12  17  -5   -1.46    6.85   0
  12  18  -5   12.02    8.16   0
  12  19  -5   35.48    9.85   0
  13   5   3  109.25    4.53   0
  13   7   1   58.77    4.84   0
  13  11  -2    6.12    5.04   0
  13  14  -3   10.77    6.08   0
 -15   2   7   57.97    5.39   0
 -15  13  -4  189.07    8.59   0
 -14   9  -2  148.41    5.02   0
 -14  15  -6  185.61   10.41   0
 -13   1   6    5.76    3.72   0
 -13   8  -2  114.76    4.22   0
 -13  12  -5   13.89    4.83   0
 -13  18  -8    0.61    7.40   0
 -13  21  -9   20.03    9.91   0
 -12  -1   8   31.12    5.21   0
 -12  11  -5    1.79    3.61   0
 -12  19  -9  255.74   15.08   0
 -12  22 -10   17.07   10.55   0
 -12  23 -10    4.57    9.92   0
 -11   1   4  714.15   10.51   0
 -11  13  -7  179.33   10.02   0
 -11  15  -8   59.08    7.50   0
 -11  17  -9   75.10    9.81   0
 -11  20 -10   43.73   10.90   0
 -10  -1   6 1069.02   15.39   0
 -10  12  -7   -0.17    5.07   0
 -10  16  -9    6.50    6.49   0
 -10  22 -11    1.28    9.02   0
 -10  23 -11    5.53    9.45   0
  -9  17 -10   41.65    8.23   0
  -9  20 -11   63.57   10.68   0
  -8   9  -6  161.02    6.86   0
  -8  12  -8   -3.34    3.85   0
  -8  16 -10  218.79   12.29   0
  -8  19 -11    7.09    8.50   0
  -8  22 -12   43.41   12.12   0
  -8  23 -12  154.11   15.75   0
  -7  13  -9   50.71    6.47   0
  -7  15 -10   34.40    7.19   0
  -7  21 -12   20.82   11.08   0
  -6  -4   8   28.43    4.27   0
  -6   9  -7   59.01    5.46   0
  -6  14 -10  222.34   12.14   0
  -6  20 -12  243.88   16.40   0
  -5  -2   4  859.54   11.15   0
  -5  10  -8  230.15    9.27   0
  -5  16 -11  120.52   10.67   0
  -5  19 -12   77.73   11.33   0
  -5  23 -13   50.12   11.70   0
  -4  -4   7  153.00    6.60   0
  -4  13 -10   58.72    7.28   0
  -4  15 -11  116.20   10.18   0
  -4  18 -12   79.68   11.36   0
  -4  22 -13    3.60    9.32   0
  -4  23 -13   13.18   10.20   0
  -3  15 -11   43.76    9.32   0
  -3  17 -12   53.08    9.91   0
  -3  21 -13   63.51   11.92   0
  -3  22 -13   87.72   13.10   0
  -2  -2   3  842.59    9.40   0
  -2   4  -4   29.73    2.59   0
  -2   9  -8 2776.60   29.50   0
  -2  17 -12    6.50    7.69   0
  -2  20 -13  347.67   18.22   0
  -2  21 -13   -1.86    9.75   0
  -1  -5   8  344.58    9.51   0
  -1  -4   6 1292.26   15.34   0
  -1  12 -10   21.00    5.79   0
  -1  14 -11  284.10   13.27   0
  -1  17 -12    6.67    7.82   0
  -1  20 -13   27.96    9.84   0
  -1  21 -13   55.22   11.31   0
   0  -5   8   99.41    5.76   0
   0  -4   6   60.47    3.95   0
   0  14 -11  127.98    9.96   0
   0  17 -12   16.56    8.19   0
   0  20 -13   17.50    8.65   0
   0  21 -13   51.28   11.15   0
   0  22 -13   36.58   10.62   0
   1  -5   8 1031.90   15.36   0
   1  -4   6  604.54   10.31   0
   1  12 -10  243.31   11.49   0
   1  14 -11   69.52    8.65   0
   1  17 -12   55.54    9.79   0
   1  21 -13   28.51    9.52   0
   1  22 -13    3.95    8.50   0
   2  12 -10  129.00    9.15   0
   2  14 -11  304.57   14.35   0
   2  17 -12   89.88   11.69   0
   2  22 -13   16.76   10.18   0
   3  -6  11   66.20    5.42   0
   3   9  -8   96.25    7.08   0
   3  15 -11   44.78    8.95   0
   3  18 -12    6.89    8.67   0
   4  -6  12   28.70    4.70   0
   4  -5   9  596.57   11.90   0
   4  -3   5  162.61    4.79   0
   4   3  -3  681.08    9.26   0
   4  11  -9  103.87    8.16   0
   4  13 -10  580.70   18.13   0
   4  15 -11  411.43   17.21   0
   4  19 -12    4.39    8.60   0
   4  20 -12   21.85    8.78   0
   5  -5  10  411.95   10.67   0
   5   8  -7  758.41   15.63   0
   5  16 -11   26.45    8.74   0
   5  21 -12   -4.44    8.73   0
   6   6  -5 2053.32   22.11   0
   6  12  -9   53.01    7.04   0
   6  18 -11  140.27   13.27   0
   6  19 -11   31.04    9.63   0
   7  -5  13   15.93    5.44   0
   7  11  -8   87.16    7.93   0
   7  13  -9   61.11    8.19   0
   7  16 -10   59.39    9.83   0
   7  21 -11   40.63   11.15   0
   8   6  -4  276.68    8.50   0
   8  12  -8  103.39    8.87   0
   8  15  -9   99.94   10.29   0
   8  18 -10   29.36    9.27   0
   8  19 -10   16.50    9.56   0
   8  20 -10  166.02   15.11   0
   8  21 -10   55.08   12.67   0
   9  14  -8  152.15   11.20   0
   9  17  -9  175.83   14.20   0
   9  18  -9   15.94    9.15   0
   9  19  -9    6.62    8.30   0
  10  -2  10   38.54    3.81   0
  10   8  -4  351.48   10.96   0
  10  11  -6   14.80    6.78   0
  10  13  -7   13.13    7.53   0
  10  16  -8   -5.50    8.10   0
  10  17  -8   40.05    9.48   0
  10  18  -8   27.94    9.03   0
  11  -1  10    2.74    2.57   0
  11  11  -5  234.30   11.80   0
  11  13  -6   60.46    8.72   0
  11  16  -7    0.33    8.19   0
  11  17  -7   14.67    8.06   0
  11  18  -7    6.36    8.18   0
  11  19  -7   23.89    9.06   0
  12  14  -5   97.29    9.99   0
  12  18  -6   33.82    9.64   0
  12  19  -6   17.50    9.88   0
  13   9  -1   38.41    5.43   0
  13  13  -3    4.86    5.57   0
  13  15  -4   79.18    9.99   0
  13  16  -4  105.31   11.37   0
 -16   3   7   26.14    4.79   0
 -14  13  -5   83.41    6.94   0
 -14  17  -7   48.81    7.43   0
 -14  19  -8    5.75    8.07   0
 -13  20  -9  122.56   12.89   0
 -12  -2  10    5.61    5.71   0
 -12   1   5   11.32    2.75   0
 -12   7  -2   28.31    2.62   0
 -12  14  -7    8.04    6.21   0
 -12  16  -8    6.49    5.77   0
 -12  18  -9   21.07    8.78   0
 -12  21 -10  201.52   15.45   0
 -11  -2   9  412.34   12.43   0
 -11  -1   7  252.57    8.46   0
 -11  19 -10   51.56   10.53   0
 -11  23 -11   12.70   10.81   0
 -10  18 -10   30.93    8.42   0
 -10  21 -11   -4.18    8.56   0
  -9  11  -7   83.91    6.37   0
  -9  19 -11  207.65   14.38   0
  -9  23 -12   -3.89   10.02   0
  -8  -2   6  100.32    5.24   0
  -8   0   3  328.71    6.41   0
  -8  18 -11    8.29    8.28   0
  -8  21 -12   64.06   11.89   0
  -7  -4   9  139.67    7.25   0
  -7  11  -8  484.61   13.38   0
  -7  17 -11    5.94    7.18   0
  -7  20 -12  355.51   18.78   0
  -6  12  -9    5.18    4.84   0
  -6  16 -11  162.48   11.64   0
  -6  19 -12  222.86   15.31   0
  -6  22 -13   67.09   12.85   0
  -6  23 -13   72.25   12.12   0
  -5  13 -10   11.81    5.67   0
  -5  15 -11  132.46   10.28   0
  -5  18 -12   39.66    9.69   0
  -5  21 -13   49.24   10.99   0
  -5  22 -13   45.55   10.82   0
  -4   8  -7  144.42    6.80   0
  -4  11  -9   -2.17    4.35   0
  -4  17 -12  316.22   16.06   0
  -4  20 -13   38.74   10.70   0
  -4  21 -13   13.01    8.82   0
  -3  -6  11  464.36   12.99   0
  -3  -3   5   66.56    3.97   0
  -3   9  -8 1094.69   18.54   0
  -3  12 -10   10.14    6.32   0
  -3  14 -11  648.99   18.96   0
  -3  20 -13  122.59   13.19   0
  -2  12 -10  461.61   14.86   0
  -2  14 -11   26.26    7.17   0
  -2  16 -12   62.79    9.69   0
  -2  19 -13   84.56   12.19   0
  -1  10  -9 1346.21   22.22   0
  -1  16 -12  209.98   13.27   0
  -1  19 -13   32.95   10.12   0
   0  10  -9    3.96    4.48   0
   0  16 -12   71.36    9.72   0
   0  19 -13   23.51    9.82   0
   1  -6  11 1010.92   17.96   0
   1   7  -7  921.02   15.72   0
   1  16 -12  136.33   11.37   0
   1  19 -13    6.31    9.50   0
   1  20 -13    4.85    8.16   0
   2  10  -9   58.39    6.43   0
   2  16 -12  331.42   16.02   0
   2  19 -13   26.99    9.17   0
   2  20 -13   -2.09    8.59   0
   2  21 -13   44.46   10.02   0
   3  -5   9  139.70    6.76   0
   3  12 -10  150.78    9.68   0
   3  14 -11  143.55   11.03   0
   3  17 -12   69.95   11.47   0
   3  20 -13   63.94   10.49   0
   3  21 -13   87.87   13.18   0
   3  22 -13   28.01   11.61   0
   4  -4   7  184.74    6.08   0
   4   2  -2   16.75    1.75   0
   4   9  -8    8.94    4.46   0
   4  17 -12  305.59   16.90   0
   4  18 -12   -1.38    7.99   0
   5  11  -9   67.53    7.30   0
   5  13 -10  181.22   11.33   0
   5  15 -11  246.66   14.39   0
   5  18 -12   18.72    9.99   0
   5  19 -12    7.98    8.63   0
   5  20 -12   87.23   11.50   0
   6   7  -6   26.40    4.66   0
   6  10  -8   85.35    7.11   0
   6  14 -10   19.19    7.23   0
   6  16 -11  100.16   10.76   0
   6  17 -11   -3.16    7.60   0
   6  21 -12   27.60    9.86   0
   7  -4  10   55.15    4.83   0
   7  15 -10    1.46    6.88   0
   7  18 -11   18.17    9.43   0
   7  19 -11   17.96    9.40   0
   7  20 -11   23.54    9.12   0
   8  -4  12  335.13   10.39   0
   8   7  -5  799.72   15.12   0
   8  10  -7   17.19    5.29   0
   8  17 -10   59.95   10.42   0
   9  -3  11   63.52    5.30   0
   9  -2   8   79.18    4.13   0
   9  11  -7  249.92   11.56   0
   9  13  -8    1.17    5.86   0
   9  16  -9  205.52   14.73   0
   9  20 -10   36.81   11.21   0
  10  15  -8  118.92   11.28   0
  10  19  -9    8.85    9.15   0
  10  20  -9   -2.92    8.85   0
  11   9  -4  201.52   10.08   0
  11  15  -7   15.08    7.35   0
  12   1   8    2.07    1.89   0
  12   4   2  145.48    4.58   0
  12   8  -2   19.45    4.55   0
  12  11  -4   29.65    6.27   0
  12  13  -5  233.22   12.71   0
  12  15  -6  155.33   12.40   0
  12  16  -6   -1.35    6.80   0
  12  17  -6   -7.34    6.66   0
  13   4   4    1.44    1.62   0
  13  10  -2   64.94    6.91   0
  13  12  -3   42.10    6.58   0
  13  14  -4   14.44    7.04   0
 -15   1   9  105.50    7.73   0
 -15  10  -2    9.93    2.80   0
 -14   2   6   30.33    4.32   0
 -13   0   8    5.46    4.44   0
 -13   9  -3   15.34    3.16   0
 -13  15  -7    3.31    5.81   0
 -13  17  -8    5.06    5.85   0
 -12  12  -6   10.36    4.54   0
 -12  20 -10    3.40    9.57   0
 -11  11  -6  244.35    9.25   0
 -11  16  -9    2.96    7.14   0
 -11  22 -11   -2.27    8.72   0
 -10   2   2   33.14    2.30   0
 -10  10  -6  161.92    7.36   0
 -10  13  -8  887.41   19.49   0
 -10  15  -9  161.74   10.71   0
 -10  17 -10   36.96    8.93   0
 -10  20 -11   66.10   10.90   0
  -9  -3   9    2.84    3.62   0
  -9  -2   7   91.50    5.50   0
  -9  14  -9   36.75    6.34   0
  -9  16 -10  105.63    9.68   0
  -9  18 -11   47.45   10.29   0
  -9  22 -12    5.95    9.80   0
  -8  -4  10   26.98    4.92   0
  -8  -3   8   48.84    4.75   0
  -8  10  -7  103.62    6.30   0
  -8  13  -9  259.87   11.32   0
  -8  15 -10    2.75    5.20   0
  -8  17 -11   64.52    9.03   0
  -8  20 -12    9.21    9.28   0
  -7  14 -10   31.72    6.23   0
  -7  16 -11  117.75   10.32   0
  -7  19 -12   12.56    9.71   0
  -7  22 -13  263.55   18.67   0
  -7  23 -13   25.42   10.65   0
  -6  10  -8  322.23   10.93   0
  -6  18 -12    5.83    8.53   0
  -6  21 -13  252.17   17.42   0
  -5  -3   6  251.95    7.55   0
  -5  11  -9   16.50    5.03   0
  -5  17 -12   82.01   10.57   0
  -5  20 -13   38.68   10.64   0
  -4   9  -8  210.50    8.98   0
  -4  14 -11  317.01   13.83   0
  -4  16 -12  605.10   20.95   0
  -4  19 -13  178.19   14.55   0
  -4  23 -14   22.15   10.79   0
  -3  -5   9  611.90   13.35   0
  -3  -4   7   -1.16    3.03   0
  -3   3  -3  210.81    4.38   0
  -3  16 -12  758.01   22.54   0
  -3  19 -13  140.08   12.93   0
  -3  23 -14    6.31   10.29   0
  -2  10  -9  655.87   15.98   0
  -2  18 -13   17.66    8.88   0
  -2  22 -14   66.82   12.51   0
  -2  23 -14   78.90   13.75   0
  -1  -6  11   48.56    5.77   0
  -1  -2   3  808.70    8.94   0
  -1   7  -7 1615.58   20.12   0
  -1  13 -11   25.11    6.92   0
  -1  15 -12  104.16   10.44   0
  -1  18 -13   10.74    9.22   0
  -1  22 -14   31.45   10.69   0
   0  -6  11 1009.04   17.94   0
   0  11 -10   78.33    7.34   0
   0  13 -11  291.20   13.10   0
   0  15 -12  112.02   10.41   0
   0  18 -13  103.88   11.97   0
   0  22 -14   17.68   10.24   0
   1   8  -8  575.18   13.64   0
   1  11 -10  190.24    9.93   0
   1  13 -11    6.64    5.83   0
   1  15 -12   -2.75    6.86   0
   1  18 -13  227.44   15.34   0
   1  22 -14   -1.08    7.36   0
   2  13 -11   12.30    6.29   0
   2  15 -12   85.28   10.07   0
   2  18 -13  154.05   13.81   0
   3  -6  12  182.29    8.42   0
   3   7  -7    8.48    4.35   0
   3  16 -12    5.19    8.62   0
   3  19 -13    2.10    8.59   0
   4  -5  10  145.00    7.10   0
   4  10  -9   -1.03    4.34   0
   4  12 -10  108.78    8.96   0
   4  14 -11  208.90   13.22   0
   4  16 -12  397.32   18.09   0
   4  20 -13   40.81   10.40   0
   4  21 -13   39.56   10.70   0
   5  -5  11  338.22   10.36   0
   5   9  -8  149.45    8.43   0
   5  17 -12  132.96   12.69   0
   6  -4   9  179.74    6.79   0
   6   8  -7  490.22   12.97   0
   6  11  -9    3.24    5.13   0
   6  13 -10   -0.28    5.44   0
   6  15 -11   79.78    9.92   0
   6  19 -12  100.87   12.67   0
   6  20 -12  131.85   13.49   0
   7   3  -2  171.98    5.07   0
   7   6  -5 1797.49   20.96   0
   7  12  -9   -0.22    5.76   0
   7  14 -10  156.10   11.30   0
   7  17 -11  122.95   12.29   0
   8  -4  13   62.95    6.26   0
   8  -3   9   57.61    4.08   0
   8   8  -6  425.10   12.19   0
   8  11  -8  108.57    8.48   0
   8  13  -9   29.77    6.50   0
   8  15 -10   13.79    8.83   0
   8  16 -10  109.26   11.34   0
   8  19 -11    4.13    8.75   0
   8  20 -11   -5.85    9.20   0
   9   1   2  149.42    1.97   0
   9   9  -6   12.13    4.51   0
   9  12  -8   11.53    7.16   0
   9  15  -9   45.79   10.32   0
   9  18 -10   35.69   10.17   0
   9  19 -10    3.77    8.83   0
  10  -2  11   32.84    4.14   0
  10  10  -6  351.29   13.49   0
  10  12  -7   -2.35    5.69   0
  10  14  -8  179.76   11.91   0
  10  17  -9    2.24    7.98   0
  10  18  -9   -7.06    7.94   0
  11  12  -6   10.92    6.13   0
  11  14  -7    3.49    6.93   0
  11  17  -8   -3.37    7.43   0
  11  18  -8   81.10   11.00   0
  11  19  -8    3.77    8.23   0
  12   9  -3   38.72    5.63   0
  12  12  -5   29.81    7.95   0
  12  14  -6   74.78    9.60   0
  12  18  -7   -3.93    7.98   0
  12  19  -7   32.44   10.38   0
  13  11  -3   -4.83    4.87   0
  13  13  -4   65.15    8.45   0
  13  15  -5   14.98    7.72   0
  13  16  -5    3.29    7.86   0
  13  17  -5   24.88    8.34   0
 -15   3   6   14.39    3.76   0
 -15  14  -5  140.47    8.42   0
 -14  16  -7   12.92    6.26   0
 -14  18  -8    3.10    6.84   0
 -13   2   5  203.05    6.73   0
 -13  13  -6   69.63    6.76   0
 -13  19  -9    6.10    7.36   0
 -13  22 -10   13.68    9.39   0
 -12   0   7  161.40    7.34   0
 -12   8  -3  634.00    9.43   0
 -12  15  -8  106.70    9.62   0
 -12  17  -9   72.89    9.79   0
 -12  23 -11   19.86   11.34   0
 -11  14  -8  272.67   11.99   0
 -11  18 -10  139.69   11.78   0
 -11  21 -11    2.73    8.59   0
 -10  19 -11   27.93    8.72   0
 -10  22 -12   10.52   10.19   0
 -10  23 -12   -1.59    9.42   0
  -9   0   4  621.25    9.80   0
  -9  12  -8   63.50    6.08   0
  -9  21 -12   -2.67    8.66   0
  -8  19 -12   12.17    8.64   0
  -8  23 -13    1.44   10.70   0
  -7  -1   4   50.26    3.52   0
  -7   9  -7  266.41    9.16   0
  -7  12  -9  645.13   16.37   0
  -7  18 -12  221.47   14.90   0
  -7  21 -13  198.22   16.07   0
  -6  -2   5  437.91    9.00   0
  -6   4  -3  865.30    8.59   0
  -6   5  -4 1589.90   13.98   0
  -6  13 -10  250.54   11.76   0
  -6  15 -11   48.37    8.06   0
  -6  17 -12   94.02   10.02   0
  -6  20 -13  112.77   13.26   0
  -5   8  -7   35.72    4.15   0
  -5  14 -11  391.45   15.07   0
  -5  16 -12  103.56   11.26   0
  -5  19 -13   18.66    9.69   0
  -5  23 -14    7.86    9.63   0
  -4  -5  10  626.85   14.41   0
  -4  -2   4   20.04    2.83   0
  -4   0   1   62.43    2.02   0
  -4  12 -10   79.71    7.70   0
  -4  18 -13  277.46   16.28   0
  -4  22 -14   13.15    9.73   0
  -3  -1   2   48.63    2.33   0
  -3  13 -11  434.85   15.25   0
  -3  15 -12  740.49   21.65   0
  -3  18 -13  170.08   13.34   0
  -3  21 -14   48.02   11.24   0
  -3  22 -14  142.94   13.94   0
  -2  -5   9   47.72    5.02   0
  -2  11 -10    9.40    5.30   0
  -2  13 -11  673.25   18.68   0
  -2  15 -12  124.60   11.11   0
  -2  17 -13    8.49    8.05   0
  -2  20 -14   40.16   10.20   0
  -2  21 -14  178.44   15.35   0
  -1  -5   9   55.62    5.23   0
  -1   8  -8 3209.88   30.34   0
  -1  11 -10  391.76   13.31   0
  -1  17 -13  263.99   15.07   0
  -1  20 -14    3.59    8.96   0
  -1  21 -14   47.20   10.10   0
   0   8  -8  349.81   10.83   0
   0  17 -13  181.42   13.22   0
   0  20 -14   28.96   10.07   0
   0  21 -14   62.52   11.01   0
   1  -5   9 1333.03   18.33   0
   1  17 -13  106.68   11.28   0
   1  20 -14   60.11   10.99   0
   1  21 -14    9.01    9.20   0
   2  -6  12   -0.84    3.85   0
   2  -5   9   55.98    4.86   0
   2   8  -8   -2.69    4.22   0
   2  11 -10    9.33    3.88   0
   2  17 -13  135.15   12.44   0
   2  21 -14    7.31    9.03   0
   2  22 -14  129.39   13.86   0
   3  -4   7   52.34    3.96   0
   3  -3   5   38.99    2.87   0
   3  11 -10  146.15    9.44   0
   3  13 -11  101.14    9.16   0
   3  15 -12   98.60   10.69   0
   3  18 -13   11.45    9.29   0
   3  22 -14  264.70   18.35   0
   4   7  -7   76.55    6.05   0
   4  13 -11  100.71    9.42   0
   4  18 -13   -5.49    7.87   0
   4  19 -13  138.02   13.25   0
   5  -3   6  768.30   10.42   0
   5  -2   4  475.69    6.35   0
   5   3  -3  305.66    6.50   0
   5   6  -6  849.50   14.72   0
   5  10  -9   71.57    6.86   0
   5  12 -10  296.47   13.06   0
   5  14 -11  594.62   19.57   0
   5  16 -12  254.68   14.96   0
   5  19 -13    7.29    8.05   0
   5  20 -13   11.00    8.96   0
   5  21 -13   30.55    9.17   0
   6  -5  13   47.95    6.06   0
   6   9  -8  300.84   11.18   0
   6  17 -12  228.36   15.10   0
   6  18 -12  103.66   11.66   0
   7  -4  11    6.35    3.98   0
   7  13 -10    4.20    6.35   0
   7  16 -11   -5.30    7.82   0
   7  19 -12   94.85   12.41   0
   7  20 -12   19.39    9.63   0
   7  21 -12   15.40    9.52   0
   8  17 -11   -0.79    7.95   0
   8  18 -11   73.16   11.33   0
   9  -3  13   67.84    6.16   0
   9  -1   6  255.02    5.09   0
   9   6  -4  228.70    8.18   0
   9  14  -9  354.94   15.76   0
   9  16 -10  389.94   18.53   0
   9  17 -10    3.95    9.22   0
  10  -1   8    5.52    2.40   0
  10   6  -3   33.57    3.79   0
  10   7  -4    0.30    3.96   0
  10  11  -7  599.27   17.70   0
  10  13  -8    3.50    6.51   0
  10  16  -9   37.96    9.17   0
  10  20 -10   -4.56    9.33   0
  11   6  -2  473.49   10.85   0
  11   7  -3    3.23    4.09   0
  11  11  -6   10.15    7.06   0
  11  13  -7   -0.51    5.75   0
  11  15  -8    5.97    7.94   0
  11  16  -8   13.61    7.58   0
  12  13  -6  107.11   10.48   0
  12  16  -7    9.51    7.45   0
  12  17  -7    2.41    7.18   0
  13   9  -2    6.02    4.67   0
  13  12  -4   11.12    6.09   0
  13  14  -5    2.53    6.78   0
  13  18  -6   26.85    9.48   0
  14  10  -1    5.63    4.48   0
 -16   4   6  221.42    7.74   0
 -14   1   8   21.79    4.92   0
 -14  14  -6  112.07    7.94   0
[truncated: 11,138,518 more chars]
